# Supplementary material for: PASSIFOR: A reference library of DNA barcodes for French saproxylic beetles (Insecta, Coleoptera)
Source: Biodivers Data J. 2015 Mar 4;(3):e4078. doi: 10.3897/BDJ.3.e4078 (PMC4355675; doi:10.3897/BDJ.3.e4078)
Supplement: Supplementary material 1 — PASSIFOR library - specimen and sequence data [file biodiversity_data_journal-3-e4078-s001.xls]

## Sheet: Lab
Project:	PASSIFOR project - Reference library			User :	Rodolphe Rougerie
Created :	04-August-2014
Project Code	Process ID	Sample ID	Field ID	BIN	Catalog Num	COI-5P Seq. Length	COI-5P Trace Count	COI-5P Accession	Image Count	Barcode Compliant	Contamination	Stop Codon	Flagged Record	Collection Date	Identification	Life Stage	Extra Info	Voucher Type	Institution	Notes
PSFOR	PSFOR361-13	BC-PNEF-PSFOR0333	BC-PNEF-PSFOR0333	BOLD:ACI7633		529[0n]	2		1	Yes				07-Jun-2011	Abdera bifasciata	adult	leg		Office National des Forets, Laboratoire National d'Entomologie Forestiere	Polytrap
PSFOR	PSFOR029-13	BC-PNEF-PSFOR0001	BC-PNEF-PSFOR0001	BOLD:AAJ2825		658[0n]	2		1	Yes				26-Mar-2006	Acanthocinus aedilis	A	leg		Office National des Forets, Laboratoire National d'Entomologie Forestiere	Polytrap etoh20%, sel 500g/5L, detergent, 15j
PSFOR	PSFOR030-13	BC-PNEF-PSFOR0002	BC-PNEF-PSFOR0002	BOLD:ACD4123		658[0n]	2		1	Yes				06-Jun-2011	Acanthocinus reticulatus	A	leg		Office National des Forets, Laboratoire National d'Entomologie Forestiere	reared
PSFOR	PSFOR098-13	BC-PNEF-PSFOR0070	BC-PNEF-PSFOR0070	BOLD:ACD4287		658[0n]	2		1	Yes				17-Jul-2012	Acmaeops marginatus	A	Antenna		Office National des Forets, Laboratoire National d'Entomologie Forestiere	Polytrap etoh20%, sel 500g/5L, detergent, 15j
PSFOR	PSFOR809-13	BC-PNEF-PSFOR0686	BC-PNEF-PSFOR0686			385[0n]	2		1	No				20-Jul-2012	Aegomorphus clavipes	A	leg		Office National des Forets, Laboratoire National d'Entomologie Forestiere
PSFOR	PSFOR031-13	BC-PNEF-PSFOR0003	BC-PNEF-PSFOR0003	BOLD:ACD4032		658[0n]	2		1	Yes				27-Jul-2012	Aegosoma scabricorne	A	leg		Office National des Forets, Laboratoire National d'Entomologie Forestiere	reared
PSFOR	PSFOR255-13	BC-PNEF-PSFOR0227	BC-PNEF-PSFOR0227	BOLD:ACI7168		658[0n]	2		1	Yes				13-Nov-2011	Aesalus scarabaeoides	A	leg		Office National des Forets, Laboratoire National d'Entomologie Forestiere	inside Wood
PSFOR	PSFOR576-13	BC-PNEF-PSFOR0453	BC-PNEF-PSFOR0453	BOLD:AAJ6706		619[0n]	1		1	No				13-Jul-2010	Agrilus biguttatus	A	leg		Office National des Forets, Laboratoire National d'Entomologie Forestiere	Polytrap
PSFOR	PSFOR1053-14	PASSIFOR-NM13-073	PASSIFOR-NM13-073	BOLD:AAN9854		658[0n]	2		1	Yes				27-May-2011	Agriotes acuminatus	adult			Research Collection of Nicolas Moulin
PSFOR	PSFOR1075-14	PASSIFOR-NM13-095	PASSIFOR-NM13-095	BOLD:ABX0744		658[0n]	2		1	Yes				27-May-2011	Agriotes pallidulus	adult			Research Collection of Nicolas Moulin
PSFOR	PSFOR766-13	BC-PNEF-PSFOR0643	BC-PNEF-PSFOR0643	BOLD:AAN0105		658[0n]	2		1	Yes				03-Jun-2008	Agriotes pilosellus	A	leg		Office National des Forets, Laboratoire National d'Entomologie Forestiere	Polytrap
PSFOR	PSFOR1052-14	PASSIFOR-NM13-072	PASSIFOR-NM13-072	BOLD:AAN0105		603[0n]	2		1	Yes				04-May-2011	Agriotes pilosellus	adult			Research Collection of Nicolas Moulin
PSFOR	PSFOR176-13	BC-PNEF-PSFOR0148	BC-PNEF-PSFOR0148	BOLD:ACD4282		658[0n]	2		1	Yes				05-Jun-2009	Allandrus therondi	A	leg		Office National des Forets, Laboratoire National d'Entomologie Forestiere	Polytrap (no attractant)
PSFOR	PSFOR448-13	BC-PNEF-PSFOR0420	BC-PNEF-PSFOR0420	BOLD:ACI4661		658[0n]	1		1	No				15-May-2012	Alosterna tabacicolor	adult	leg		Office National des Forets, Laboratoire National d'Entomologie Forestiere	Polytrap
PSFOR	PSFOR103-13	BC-PNEF-PSFOR0075	BC-PNEF-PSFOR0075	BOLD:AAN9247		658[0n]	2		1	Yes				04-Aug-2011	Alosterna tabacicolor	A	leg & antenna		Office National des Forets, Laboratoire National d'Entomologie Forestiere	sight on flowers
PSFOR	PSFOR467-13	BC-PASSIFOR0040	BC-PASSIFOR0040			252[0n]	4		1	No				14-May-2012	Alosterna tabacicolor	Adult			IRSTEA	Polytrap glycol + alcool: ETOH 70%
PSFOR	PSFOR619-13	BC-PNEF-PSFOR0496	BC-PNEF-PSFOR0496			366[1n]	1		1	No				30-Jun-2009	Amorphocephala coronata	A	leg		Office National des Forets, Laboratoire National d'Entomologie Forestiere	Polytrap
PSFOR	PSFOR721-13	BC-PNEF-PSFOR0598	BC-PNEF-PSFOR0598	BOLD:ACI4140		632[0n]	2		1	Yes				21-May-2009	Ampedus aurilegulus	A	leg		Office National des Forets, Laboratoire National d'Entomologie Forestiere	beating oak flowers
PSFOR	PSFOR852-13	BC-PSFOR-JD0081	BC-PSFOR-JD0081	BOLD:ACI4140		658[0n]	2		1	Yes				21-Aug-2006	Ampedus aurilegulus	A		Morphology	Research Collection of Julien Delnatte	dry specimen
PSFOR	PSFOR957-14	BC-PSFOR-JD0111	BC-PSFOR-JD0111	BOLD:AAP7198		658[0n]	2		1	Yes				24-Jun-2007	Ampedus balteatus	adult			Research Collection of Julien Delnatte
PSFOR	PSFOR838-13	BC-PSFOR-JD0067	BC-PSFOR-JD0067	BOLD:AAP7198		654[4n]	2		1	Yes				15-May-2005	Ampedus balteatus	A		Morphology	Research Collection of Julien Delnatte	dry specimen, Malaise trap
PSFOR	PSFOR722-13	BC-PNEF-PSFOR0599	BC-PNEF-PSFOR0599	BOLD:AAP7198		658[0n]	2		1	Yes				15-Jul-2010	Ampedus balteatus	A	leg		Office National des Forets, Laboratoire National d'Entomologie Forestiere	flying beating Pinus
PSFOR	PSFOR1056-14	PASSIFOR-NM13-076	PASSIFOR-NM13-076	BOLD:AAP7198		658[0n]	2		1	Yes				04-May-2011	Ampedus balteatus	adult			Research Collection of Nicolas Moulin
PSFOR	PSFOR835-13	BC-PSFOR-JD0064	BC-PSFOR-JD0064			241[0n]	2		1	No				25-Feb-2003	Ampedus brunnicornis	A		Morphology	Research Collection of Julien Delnatte	dry specimen
PSFOR	PSFOR736-13	BC-PNEF-PSFOR0613	BC-PNEF-PSFOR0613	BOLD:ACI4141		350[0n]	1		1	No				29-Jun-2010	Ampedus brunnicornis	A	leg		Office National des Forets, Laboratoire National d'Entomologie Forestiere	Polytrap
PSFOR	PSFOR834-13	BC-PSFOR-JD0063	BC-PSFOR-JD0063	BOLD:ACI4141		658[0n]	1		1	No				05-Jun-2003	Ampedus brunnicornis	A	brusteli?	Morphology	Research Collection of Julien Delnatte	dry specimen
PSFOR	PSFOR737-13	BC-PNEF-PSFOR0614	BC-PNEF-PSFOR0614	BOLD:ACI4141		658[0n]	2		1	Yes				19-Apr-2011	Ampedus brunnicornis	A	leg		Office National des Forets, Laboratoire National d'Entomologie Forestiere	flying
PSFOR	PSFOR723-13	BC-PNEF-PSFOR0600	BC-PNEF-PSFOR0600	BOLD:ACI7256		658[0n]	2		1	Yes				23-Sep-2009	Ampedus cardinalis	A	leg		Office National des Forets, Laboratoire National d'Entomologie Forestiere	flying
PSFOR	PSFOR847-13	BC-PSFOR-JD0076	BC-PSFOR-JD0076	BOLD:ACI7256		658[0n]	2		1	Yes				02-Apr-2010	Ampedus cardinalis	A		Morphology	Research Collection of Julien Delnatte	dry specimen
PSFOR	PSFOR850-13	BC-PSFOR-JD0079	BC-PSFOR-JD0079			361[0n]	1		1	No				12-May-2009	Ampedus cardinalis	A	melonii?	Morphology	Research Collection of Julien Delnatte	dry specimen
PSFOR	PSFOR734-13	BC-PNEF-PSFOR0611	BC-PNEF-PSFOR0611	BOLD:AAO4451		658[0n]	2		1	Yes				15-Oct-2008	Ampedus cinnabarinus	A	leg		Office National des Forets, Laboratoire National d'Entomologie Forestiere	flying
PSFOR	PSFOR725-13	BC-PNEF-PSFOR0602	BC-PNEF-PSFOR0602			380[1n]	1		1	No				31-Jan-2005	Ampedus elegantulus	A	leg		Office National des Forets, Laboratoire National d'Entomologie Forestiere	on rotten Abies
PSFOR	PSFOR730-13	BC-PNEF-PSFOR0607	BC-PNEF-PSFOR0607	BOLD:ABY1527		363[0n]	1		1	No				24-May-2012	Ampedus elongatulus	A	leg		Office National des Forets, Laboratoire National d'Entomologie Forestiere	flying
PSFOR	PSFOR933-14	BC-PSFOR-JD0087	BC-PSFOR-JD0087	BOLD:ABY1527		655[3n]	2		1	Yes				21-May-2013	Ampedus elongatulus	adult			Research Collection of Julien Delnatte
PSFOR	PSFOR543-13	BS-PSFOR-BD0004	BS-PSFOR-BD0004			407[0n]	4		1	No				11-Jun-2006	Ampedus elongatulus	Adult			Research Collection of Benoit Dodelin
PSFOR	PSFOR827-13	BC-PSFOR-JD0056	BC-PSFOR-JD0056	BOLD:ABY1527		658[0n]	2		1	Yes				18-May-2013	Ampedus elongatulus	A		Morphology	Research Collection of Julien Delnatte	dry specimen
PSFOR	PSFOR727-13	BC-PNEF-PSFOR0604	BC-PNEF-PSFOR0604			363[0n]	1		1	No				15-Jun-2010	Ampedus elongatulus	A	leg		Office National des Forets, Laboratoire National d'Entomologie Forestiere	Polytrap
PSFOR	PSFOR849-13	BC-PSFOR-JD0078	BC-PSFOR-JD0078			275[0n]	1		1	No				10-Jun-2007	Ampedus elongatulus	A		Morphology	Research Collection of Julien Delnatte	dry specimen
PSFOR	PSFOR853-13	BC-PSFOR-JD0082	BC-PSFOR-JD0082	BOLD:ACC5471		612[0n]	2		1	Yes				13-Sep-2008	Ampedus erythrogonus	A		Morphology	Research Collection of Julien Delnatte	dry specimen
PSFOR	PSFOR854-13	BC-PSFOR-JD0083	BC-PSFOR-JD0083	BOLD:ACC5471		658[0n]	2		1	Yes				30-May-2005	Ampedus erythrogonus	A		Morphology	Research Collection of Julien Delnatte	dry specimen, Malaise trap
PSFOR	PSFOR726-13	BC-PNEF-PSFOR0603	BC-PNEF-PSFOR0603	BOLD:ACC5471		658[0n]	2		1	Yes				04-May-2010	Ampedus erythrogonus	A	leg		Office National des Forets, Laboratoire National d'Entomologie Forestiere	Polytrap
PSFOR	PSFOR728-13	BC-PNEF-PSFOR0605	BC-PNEF-PSFOR0605			386[0n]	1		1	No				09-Apr-2010	Ampedus melanurus	A	leg		Office National des Forets, Laboratoire National d'Entomologie Forestiere	flying
PSFOR	PSFOR936-14	BC-PSFOR-JD0090	BC-PSFOR-JD0090	BOLD:ACG0735		658[0n]	2		1	Yes				24-Sep-2013	Ampedus melonii	adult			Research Collection of Julien Delnatte
PSFOR	PSFOR542-13	BS-PSFOR-BD0003	BS-PSFOR-BD0003	BOLD:ACI7488		658[0n]	2		1	Yes				11-May-2011	Ampedus nemoralis	Adult			Research Collection of Benoit Dodelin
PSFOR	PSFOR528-13	BC-PSFOR-JD0033	BC-PSFOR-JD0033	BOLD:ACI7488		656[2n]	6		1	Yes				11-Jun-2012	Ampedus nemoralis	Adult			Research Collection of Julien Delnatte	ETOH70 - Sensu Platia, 1994, Laibner 2001
PSFOR	PSFOR932-14	BC-PSFOR-JD0086	BC-PSFOR-JD0086	BOLD:ACI7488		658[0n]	2		1	Yes				01-Jun-2013	Ampedus nemoralis	adult			Research Collection of Julien Delnatte
PSFOR	PSFOR851-13	BC-PSFOR-JD0080	BC-PSFOR-JD0080	BOLD:AAO4450		658[0n]	2		1	Yes				30-Jan-2009	Ampedus nigerrimus	A		Morphology	Research Collection of Julien Delnatte	dry specimen
PSFOR	PSFOR855-13	BC-PSFOR-JD0084	BC-PSFOR-JD0084	BOLD:AAO4450		658[0n]	2		1	Yes				10-Mar-2009	Ampedus nigerrimus	A		Morphology	Research Collection of Julien Delnatte	dry specimen
PSFOR	PSFOR828-13	BC-PSFOR-JD0057	BC-PSFOR-JD0057	BOLD:AAO4450		658[0n]	2		1	Yes				03-Mar-2012	Ampedus nigerrimus	A		Morphology	Research Collection of Julien Delnatte	Ethanol 70%
PSFOR	PSFOR338-13	BC-PNEF-PSFOR0310	BC-PNEF-PSFOR0310	BOLD:AAO4450		658[0n]	2		1	Yes				07-Jun-2011	Ampedus nigerrimus	adult	leg		Office National des Forets, Laboratoire National d'Entomologie Forestiere	Polytrap
PSFOR	PSFOR738-13	BC-PNEF-PSFOR0615	BC-PNEF-PSFOR0615	BOLD:AAP9136		658[0n]	2		1	Yes				31-May-2011	Ampedus nigrinus	A	leg		Office National des Forets, Laboratoire National d'Entomologie Forestiere	Polytrap
PSFOR	PSFOR959-14	BC-PSFOR-JD0113	BC-PSFOR-JD0113	BOLD:AAP9136		658[0n]	2		1	Yes				24-Jun-2009	Ampedus nigrinus	adult			Research Collection of Julien Delnatte	Fiche Donon2009-20, polytrap#4
PSFOR	PSFOR837-13	BC-PSFOR-JD0066	BC-PSFOR-JD0066	BOLD:ACI8267		611[1n]	2		1	Yes				14-Feb-2008	Ampedus pomonae	A		Morphology	Research Collection of Julien Delnatte	dry specimen
PSFOR	PSFOR529-13	BC-PSFOR-JD0034	BC-PSFOR-JD0034	BOLD:ACI7488		658[0n]	2		1	Yes				21-May-2010	Ampedus pomorum	Adult			Research Collection of Julien Delnatte	Dry leg - reared ex larva
PSFOR	PSFOR550-13	BS-PSFOR-BD0011	BS-PSFOR-BD0011	BOLD:ACI7488		407[0n]	3		1	No				18-Jun-2003	Ampedus pomorum	Adult	det. L. Leseigneur		Research Collection of Benoit Dodelin	Sous ecorce de tremble mort, classe II
PSFOR	PSFOR544-13	BS-PSFOR-BD0005	BS-PSFOR-BD0005	BOLD:ACI7488		633[0n]	2		1	Yes				06-Jun-2011	Ampedus pomorum	Adult			Research Collection of Benoit Dodelin
PSFOR	PSFOR546-13	BS-PSFOR-BD0007	BS-PSFOR-BD0007	BOLD:ACI7488		658[0n]	2		1	Yes				22-Jul-2003	Ampedus pomorum	Adult			Research Collection of Benoit Dodelin
PSFOR	PSFOR530-13	BC-PSFOR-JD0035	BC-PSFOR-JD0035	BOLD:ACI7488		407[0n]	4		1	No				01-Sep-2004	Ampedus pomorum	Adult			Research Collection of Julien Delnatte	Dry leg - en loge, carie blanche de Hetre
PSFOR	PSFOR532-13	BC-PSFOR-JD0037	BC-PSFOR-JD0037	BOLD:ABW5182		658[0n]	2		1	Yes				22-Jun-2008	Ampedus pomorum	Adult			Research Collection of Julien Delnatte	Dry leg - larve dans carie blanche grume Populus sp., rec. IX.2005
PSFOR	PSFOR548-13	BS-PSFOR-BD0009	BS-PSFOR-BD0009	BOLD:ACI7488		658[0n]	2		1	Yes				22-May-2011	Ampedus pomorum	Adult			Research Collection of Benoit Dodelin
PSFOR	PSFOR537-13	BC-PSFOR-JD0042	BC-PSFOR-JD0042	BOLD:ACI7488		374[0n]	4		1	No				01-Sep-2005	Ampedus pomorum	Adult			Research Collection of Julien Delnatte	Dry leg - en loge, carie blanche de grume Hetre
PSFOR	PSFOR547-13	BS-PSFOR-BD0008	BS-PSFOR-BD0008	BOLD:ACI7488		658[0n]	2		1	Yes				22-May-2011	Ampedus pomorum	Adult			Research Collection of Benoit Dodelin
PSFOR	PSFOR848-13	BC-PSFOR-JD0077	BC-PSFOR-JD0077	BOLD:ACG0735		658[0n]	2		1	Yes				14-Nov-2007	Ampedus praestus	A		Morphology	Research Collection of Julien Delnatte	dry specimen
PSFOR	PSFOR735-13	BC-PNEF-PSFOR0612	BC-PNEF-PSFOR0612	BOLD:ACG0735		658[0n]	2		1	Yes				22-Jun-2010	Ampedus praestus	A	leg		Office National des Forets, Laboratoire National d'Entomologie Forestiere	flying
PSFOR	PSFOR539-13	BC-PSFOR-JD0044	BC-PSFOR-JD0044			402[5n]	4		1	No				11-Jun-2012	Ampedus quercicola	Adult			Research Collection of Julien Delnatte	ETOH70
PSFOR	PSFOR1004-14	PASSIFOR-NM13-024	PASSIFOR-NM13-024	BOLD:AAW1555		658[0n]	2		1	Yes				04-Jul-2012	Ampedus quercicola	adult			Research Collection of Nicolas Moulin
PSFOR	PSFOR540-13	BS-PSFOR-BD0001	BS-PSFOR-BD0001	BOLD:AAW1555		658[0n]	2		1	Yes				11-May-2011	Ampedus quercicola	Adult			Research Collection of Benoit Dodelin
PSFOR	PSFOR342-13	BC-PNEF-PSFOR0314	BC-PNEF-PSFOR0314			362[0n]	2		1	No				05-Jul-2011	Ampedus quercicola	adult	leg		Office National des Forets, Laboratoire National d'Entomologie Forestiere	Polytrap
PSFOR	PSFOR843-13	BC-PSFOR-JD0072	BC-PSFOR-JD0072	BOLD:AAW1555		592[0n]	2		1	Yes				01-Nov-2005	Ampedus quercicola	A		Morphology	Research Collection of Julien Delnatte	dry specimen
PSFOR	PSFOR937-14	BC-PSFOR-JD0091	BC-PSFOR-JD0091	BOLD:AAW1555		501[1n]	1		1	No				01-Jan-2005	Ampedus quercicola	adult			Research Collection of Julien Delnatte
PSFOR	PSFOR841-13	BC-PSFOR-JD0070	BC-PSFOR-JD0070	BOLD:AAW1555		651[0n]	2		1	Yes				21-May-2010	Ampedus quercicola	A		Morphology	Research Collection of Julien Delnatte	dry specimen
PSFOR	PSFOR842-13	BC-PSFOR-JD0071	BC-PSFOR-JD0071	BOLD:AAW1555		657[1n]	2		1	Yes				29-Mar-2006	Ampedus quercicola	A		Morphology	Research Collection of Julien Delnatte	dry specimen
PSFOR	PSFOR1006-14	PASSIFOR-NM13-026	PASSIFOR-NM13-026	BOLD:AAW1555		658[0n]	2		1	Yes				23-Apr-2012	Ampedus quercicola	adult			Research Collection of Nicolas Moulin
PSFOR	PSFOR538-13	BC-PSFOR-JD0043	BC-PSFOR-JD0043	BOLD:AAW1555		643[2n]	2		1	Yes				11-Jun-2012	Ampedus quercicola	Adult			Research Collection of Julien Delnatte	ETOH70
PSFOR	PSFOR1005-14	PASSIFOR-NM13-025	PASSIFOR-NM13-025	BOLD:AAW1555		658[0n]	2		1	Yes				04-Jul-2012	Ampedus quercicola	adult			Research Collection of Nicolas Moulin
PSFOR	PSFOR829-13	BC-PSFOR-JD0058	BC-PSFOR-JD0058			289[0n]	1		1	No				04-Aug-2006	Ampedus quercicola	A		Morphology	Research Collection of Julien Delnatte	Ethanol 70%
PSFOR	PSFOR549-13	BS-PSFOR-BD0010	BS-PSFOR-BD0010	BOLD:AAW1555		658[0n]	4		1	Yes				07-Jul-2003	Ampedus quercicola	Adult			Research Collection of Benoit Dodelin
PSFOR	PSFOR1002-14	PASSIFOR-NM13-022	PASSIFOR-NM13-022	BOLD:AAW1555		636[0n]	2		1	Yes				10-Jun-2012	Ampedus quercicola	adult			Research Collection of Nicolas Moulin
PSFOR	PSFOR541-13	BS-PSFOR-BD0002	BS-PSFOR-BD0002	BOLD:AAW1555		658[0n]	2		1	Yes				06-Jun-2011	Ampedus quercicola	Adult			Research Collection of Benoit Dodelin
PSFOR	PSFOR833-13	BC-PSFOR-JD0062	BC-PSFOR-JD0062	BOLD:AAO3430		658[0n]	2		1	Yes				01-Nov-2006	Ampedus rufipennis	A			Research Collection of Julien Delnatte	dry specimen
PSFOR	PSFOR840-13	BC-PSFOR-JD0069	BC-PSFOR-JD0069	BOLD:AAO3430		658[0n]	2		1	Yes				05-Mar-2006	Ampedus rufipennis	A		Morphology	Research Collection of Julien Delnatte	dry specimen
PSFOR	PSFOR962-14	BC-PSFOR-JD0116	BC-PSFOR-JD0116	BOLD:AAO3430		658[0n]	2		1	Yes				11-Feb-2006	Ampedus rufipennis	adult			Research Collection of Julien Delnatte	found in Populus (carie blanche)
PSFOR	PSFOR832-13	BC-PSFOR-JD0061	BC-PSFOR-JD0061	BOLD:AAO3430		579[1n]	1		1	No				03-Mar-2012	Ampedus rufipennis	A		Morphology	Research Collection of Julien Delnatte	Ethanol 70%
PSFOR	PSFOR941-14	BC-PSFOR-JD0095	BC-PSFOR-JD0095	BOLD:AAO3430		658[0n]	2		1	Yes				24-Sep-2013	Ampedus rufipennis	adult			Research Collection of Julien Delnatte
PSFOR	PSFOR339-13	BC-PNEF-PSFOR0311	BC-PNEF-PSFOR0311	BOLD:AAO3430		412[1n]	2		1	No				27-Jan-2013	Ampedus rufipennis	adult	leg		Office National des Forets, Laboratoire National d'Entomologie Forestiere	Reared
PSFOR	PSFOR1057-14	PASSIFOR-NM13-077	PASSIFOR-NM13-077	BOLD:AAO1171		658[0n]	2		1	Yes				04-May-2011	Ampedus sanguineus	adult			Research Collection of Nicolas Moulin
PSFOR	PSFOR845-13	BC-PSFOR-JD0074	BC-PSFOR-JD0074	BOLD:AAO1171		658[0n]	2		1	Yes				31-May-2009	Ampedus sanguineus	A		Morphology	Research Collection of Julien Delnatte	dry specimen
PSFOR	PSFOR731-13	BC-PNEF-PSFOR0608	BC-PNEF-PSFOR0608	BOLD:AAO1171		332[0n]	2		1	No				21-May-2008	Ampedus sanguineus	A	leg		Office National des Forets, Laboratoire National d'Entomologie Forestiere	flying
PSFOR	PSFOR844-13	BC-PSFOR-JD0073	BC-PSFOR-JD0073	BOLD:AAO1171		658[0n]	2		1	Yes				01-Aug-2009	Ampedus sanguineus	A		Morphology	Research Collection of Julien Delnatte	Ethanol 70%
PSFOR	PSFOR1003-14	PASSIFOR-NM13-023	PASSIFOR-NM13-023	BOLD:AAO1171		658[0n]	2		1	Yes				10-Jun-2012	Ampedus sanguineus	adult			Research Collection of Nicolas Moulin
PSFOR	PSFOR839-13	BC-PSFOR-JD0068	BC-PSFOR-JD0068	BOLD:AAO1170		658[0n]	2		1	Yes				22-Apr-2006	Ampedus sanguinolentus	A		Morphology	Research Collection of Julien Delnatte	dry specimen
PSFOR	PSFOR516-13	BC-PSFOR-JD0021	BC-PSFOR-JD0021			407[0n]	2		1	No				16-Jun-2003	Ampedus scrofa	Adult			Research Collection of Julien Delnatte	Piege Vitre, terpenes- Dry leg - Sensu Delnatte 2013 in prep.
PSFOR	PSFOR508-13	BC-PSFOR-JD0013	BC-PSFOR-JD0013	BOLD:ACG8737		658[0n]	2		1	Yes				06-Jun-2012	Ampedus scrofa	Adult			Research Collection of Julien Delnatte	ETOH70 - Sensu Delnatte 2013 in prep.
PSFOR	PSFOR512-13	BC-PSFOR-JD0017	BC-PSFOR-JD0017			407[0n]	2		1	No				04-Oct-2006	Ampedus scrofa	Adult			Research Collection of Julien Delnatte	ETOH70 - Sensu Delnatte 2013 in prep.
PSFOR	PSFOR502-13	BC-PSFOR-JD0007	BC-PSFOR-JD0007	BOLD:ACG8737		374[0n]	1		1	No				20-Jun-2012	Ampedus scrofa	Adult			Research Collection of Julien Delnatte	ETOH70 - Sensu Delnatte 2013 in prep.
PSFOR	PSFOR522-13	BC-PSFOR-JD0027	BC-PSFOR-JD0027	BOLD:ACG8737		658[0n]	2		1	Yes				26-Jun-2010	Ampedus scrofa	Adult			Research Collection of Julien Delnatte	Dry - Sensu Delnatte 2013 in prep.
PSFOR	PSFOR521-13	BC-PSFOR-JD0026	BC-PSFOR-JD0026	BOLD:ACG8737		658[0n]	2		1	Yes				30-Apr-2010	Ampedus scrofa	Adult			Research Collection of Julien Delnatte	Dry - Sensu Delnatte 2013 in prep.
PSFOR	PSFOR518-13	BC-PSFOR-JD0023	BC-PSFOR-JD0023	BOLD:ACG8737		587[0n]	2		1	Yes				28-Jun-2005	Ampedus scrofa	Adult			Research Collection of Julien Delnatte	Piege vitre amorce - Dry leg - Sensu Delnatte 2013 in prep.
PSFOR	PSFOR520-13	BC-PSFOR-JD0025	BC-PSFOR-JD0025			407[0n]	3		1	No				02-Aug-2005	Ampedus scrofa	Adult			Research Collection of Julien Delnatte	Dry - Sensu Delnatte 2013 in prep.
PSFOR	PSFOR818-13	BC-PSFOR-JD0047	BC-PSFOR-JD0047			355[0n]	1		1	No				14-Jun-2009	Ampedus scrofa	A		Morphology	Research Collection of Julien Delnatte	Ethanol 70%
PSFOR	PSFOR524-13	BC-PSFOR-JD0029	BC-PSFOR-JD0029			407[0n]	4		1	No				08-Jun-2003	Ampedus scrofa	Adult			Research Collection of Julien Delnatte	Dry - Sensu Delnatte 2013 in prep.
PSFOR	PSFOR819-13	BC-PSFOR-JD0048	BC-PSFOR-JD0048	BOLD:ACG8737		658[0n]	2		1	Yes				03-Jun-2010	Ampedus scrofa	A		Morphology	Research Collection of Julien Delnatte	Ethanol 70%
PSFOR	PSFOR504-13	BC-PSFOR-JD0009	BC-PSFOR-JD0009	BOLD:ACG8737		374[0n]	1		1	No				23-Jun-2008	Ampedus scrofa	Adult			Research Collection of Julien Delnatte	ETOH70 - Sensu Delnatte 2013 in prep.
PSFOR	PSFOR517-13	BC-PSFOR-JD0022	BC-PSFOR-JD0022			407[0n]	2		1	No				20-Jul-2004	Ampedus scrofa	Adult			Research Collection of Julien Delnatte	Piege Vitre, terpenes- Dry leg - Sensu Delnatte 2013 in prep.
PSFOR	PSFOR510-13	BC-PSFOR-JD0015	BC-PSFOR-JD0015	BOLD:ACG8737		658[0n]	2		1	Yes				25-Jul-2011	Ampedus scrofa	Adult			Research Collection of Julien Delnatte	ETOH70 - Sensu Delnatte 2013 in prep.
PSFOR	PSFOR503-13	BC-PSFOR-JD0008	BC-PSFOR-JD0008	BOLD:ACG8737		658[0n]	2		1	Yes				15-Jul-2009	Ampedus scrofa	Adult			Research Collection of Julien Delnatte	ETOH70 - Sensu Delnatte 2013 in prep.
PSFOR	PSFOR511-13	BC-PSFOR-JD0016	BC-PSFOR-JD0016			296[4n]	1		1	No				30-Oct-2001	Ampedus scrofa	Adult			Research Collection of Julien Delnatte	ETOH70 - Sensu Delnatte 2013 in prep.
PSFOR	PSFOR507-13	BC-PSFOR-JD0012	BC-PSFOR-JD0012	BOLD:ACG8737		658[0n]	2		1	Yes				08-May-2011	Ampedus scrofa	Adult			Research Collection of Julien Delnatte	ETOH70 - Sensu Delnatte 2013 in prep.
PSFOR	PSFOR519-13	BC-PSFOR-JD0024	BC-PSFOR-JD0024	BOLD:ACG8737		658[0n]	2		1	Yes				30-Apr-2010	Ampedus scrofa	Adult			Research Collection of Julien Delnatte	Dry - Sensu Delnatte 2013 in prep.
PSFOR	PSFOR733-13	BC-PNEF-PSFOR0610	BC-PNEF-PSFOR0610	BOLD:AAO4668		639[0n]	2		1	Yes				12-May-2009	Ampedus sinuatus	A	leg		Office National des Forets, Laboratoire National d'Entomologie Forestiere	Polytrap
PSFOR	PSFOR032-13	BC-PNEF-PSFOR0004	BC-PNEF-PSFOR0004	BOLD:ACD4240		557[0n]	2		1	Yes				27-Jul-2004	Anaesthetis testacea	A	leg		Office National des Forets, Laboratoire National d'Entomologie Forestiere	Polytrap etoh20%, sel 500g/5L, detergent, 15j
PSFOR	PSFOR018-13	BC-PASSIFOR0018	BC-PASSIFOR0018	BOLD:ABX9051		658[0n]	2		1	Yes				13-May-2009	Anaglyptus mysticus	A	leg		IRSTEA	Polytrap glycol: sec
PSFOR	PSFOR026-13	BC-PASSIFOR0026	BC-PASSIFOR0026	BOLD:ABX9051		658[0n]	2		1	Yes				11-Jun-2012	Anaglyptus mysticus	A	leg		IRSTEA	Polytrap glycol + alcool: ETOH 70%
PSFOR	PSFOR441-13	BC-PNEF-PSFOR0413	BC-PNEF-PSFOR0413	BOLD:ABX9051		658[0n]	2		1	Yes				21-Jun-2011	Anaglyptus mysticus	adult	leg		Office National des Forets, Laboratoire National d'Entomologie Forestiere	Polytrap
PSFOR	PSFOR035-13	BC-PNEF-PSFOR0007	BC-PNEF-PSFOR0007	BOLD:ABX9051		658[0n]	2		1	Yes				17-May-2011	Anaglyptus mysticus	A	leg		Office National des Forets, Laboratoire National d'Entomologie Forestiere	Polytrap etoh20%, sel 500g/5L, detergent, 15j
PSFOR	PSFOR034-13	BC-PNEF-PSFOR0006	BC-PNEF-PSFOR0006	BOLD:ABX9051		658[0n]	2		1	Yes				20-Apr-2012	Anaglyptus mysticus	A	leg		Office National des Forets, Laboratoire National d'Entomologie Forestiere	reared
PSFOR	PSFOR102-13	BC-PNEF-PSFOR0074	BC-PNEF-PSFOR0074	BOLD:AAJ2081		468[0n]	1		1	No				13-Jul-2010	Anastrangalia dubia	A	Antenna		Office National des Forets, Laboratoire National d'Entomologie Forestiere	Polytrap etoh20%, sel 500g/5L, detergent, 15j
PSFOR	PSFOR864-14	BC-PASSIFOR0082	BC-PASSIFOR0082	BOLD:AAJ2081		658[0n]	2		1	Yes				20-Jul-2013	Anastrangalia dubia	adult			IRSTEA
PSFOR	PSFOR101-13	BC-PNEF-PSFOR0073	BC-PNEF-PSFOR0073	BOLD:AAJ2081		658[0n]	2		1	Yes				04-Aug-2011	Anastrangalia dubia	A	leg		Office National des Forets, Laboratoire National d'Entomologie Forestiere	sight on flowers
PSFOR	PSFOR810-13	BC-PNEF-PSFOR0687	BC-PNEF-PSFOR0687	BOLD:AAJ2081		638[0n]	2		1	Yes				17-Jul-2012	Anastrangalia reyi	A	leg		Office National des Forets, Laboratoire National d'Entomologie Forestiere
PSFOR	PSFOR104-13	BC-PNEF-PSFOR0076	BC-PNEF-PSFOR0076	BOLD:AAJ2082		658[0n]	2		1	Yes				04-Aug-2011	Anastrangalia sanguinolenta	A	Antenna		Office National des Forets, Laboratoire National d'Entomologie Forestiere	sight on flowers
PSFOR	PSFOR036-13	BC-PNEF-PSFOR0008	BC-PNEF-PSFOR0008	BOLD:ACD4162		658[0n]	2		1	Yes				10-May-2011	Anisorus quercus	A	leg		Office National des Forets, Laboratoire National d'Entomologie Forestiere	Polytrap etoh20%, sel 500g/5L, detergent, 15j
PSFOR	PSFOR297-13	BC-PNEF-PSFOR0269	BC-PNEF-PSFOR0269	BOLD:AAN9342		658[0n]	2		1	Yes				15-May-2012	Anisotoma humeralis	adult	legs		Office National des Forets, Laboratoire National d'Entomologie Forestiere	Polytrap
PSFOR	PSFOR871-14	BC-PASSIFOR0089	BC-PASSIFOR0089	BOLD:AAN9342		608[3n]	1		1	No				20-Jun-2013	Anisotoma humeralis	adult			IRSTEA
PSFOR	PSFOR694-13	BC-PNEF-PSFOR0571	BC-PNEF-PSFOR0571	BOLD:ACI7338		615[0n]	2		1	Yes				09-Jul-2009	Anobium hederae	A	leg		Office National des Forets, Laboratoire National d'Entomologie Forestiere	Polytrap
PSFOR	PSFOR695-13	BC-PNEF-PSFOR0572	BC-PNEF-PSFOR0572			407[0n]	2		1	No				12-Jul-2009	Anobium inexspectatum	A	leg		Office National des Forets, Laboratoire National d'Entomologie Forestiere	Polytrap
PSFOR	PSFOR105-13	BC-PNEF-PSFOR0077	BC-PNEF-PSFOR0077	BOLD:ACD4047		658[0n]	2		1	Yes				24-May-2006	Anoplodera rufipes	A	Antenna		Office National des Forets, Laboratoire National d'Entomologie Forestiere
PSFOR	PSFOR430-13	BC-PNEF-PSFOR0402	BC-PNEF-PSFOR0402	BOLD:ABX2293		609[0n]	1		1	No				21-Jun-2011	Anoplodera sexguttata	adult	leg		Office National des Forets, Laboratoire National d'Entomologie Forestiere	Polytrap
PSFOR	PSFOR580-13	BC-PNEF-PSFOR0457	BC-PNEF-PSFOR0457	BOLD:ACI7027		658[0n]	2		1	Yes				08-Jul-2008	Anthaxia umbellatarum	A	leg		Office National des Forets, Laboratoire National d'Entomologie Forestiere	Polytrap
PSFOR	PSFOR177-13	BC-PNEF-PSFOR0149	BC-PNEF-PSFOR0149	BOLD:ACD3983		658[0n]	2		1	Yes				04-May-2012	Anthribus fasciatus	A	leg		Office National des Forets, Laboratoire National d'Entomologie Forestiere	Battage Quercus
PSFOR	PSFOR106-13	BC-PNEF-PSFOR0078	BC-PNEF-PSFOR0078	BOLD:ACD4157		658[0n]	2		1	Yes				06-Sep-2011	Arhopalus ferus	A	Antenna		Office National des Forets, Laboratoire National d'Entomologie Forestiere	Polytrap etoh20%, sel 500g/5L, detergent, 15j
PSFOR	PSFOR107-13	BC-PNEF-PSFOR0079	BC-PNEF-PSFOR0079	BOLD:AAL7152		658[0n]	2		1	Yes				27-Jul-2011	Arhopalus rusticus	A	Antenna		Office National des Forets, Laboratoire National d'Entomologie Forestiere	Polytrap etoh20%, sel 500g/5L, detergent, 15j
PSFOR	PSFOR108-13	BC-PNEF-PSFOR0080	BC-PNEF-PSFOR0080	BOLD:AAL7152		658[0n]	2		1	Yes				15-Jul-2009	Arhopalus syriacus	A	leg		Office National des Forets, Laboratoire National d'Entomologie Forestiere	Light trap
PSFOR	PSFOR040-13	BC-PNEF-PSFOR0012	BC-PNEF-PSFOR0012	BOLD:ABW5098		658[0n]	2		1	Yes				01-Jul-2012	Asemum striatum	A	leg		Office National des Forets, Laboratoire National d'Entomologie Forestiere	caught on log
PSFOR	PSFOR041-13	BC-PNEF-PSFOR0013	BC-PNEF-PSFOR0013	BOLD:ABW5098		658[0n]	2		1	Yes				05-Jun-2012	Asemum striatum	A	Antenna		Office National des Forets, Laboratoire National d'Entomologie Forestiere	Polytrap etoh20%, sel 500g/5L, detergent, 15j
PSFOR	PSFOR1058-14	PASSIFOR-NM13-078	PASSIFOR-NM13-078	BOLD:AAO0995		658[0n]	2		1	Yes				04-May-2011	Athous haemorrhoidalis	adult			Research Collection of Nicolas Moulin
PSFOR	PSFOR1054-14	PASSIFOR-NM13-074	PASSIFOR-NM13-074	BOLD:ACN2586		658[0n]	2		1	Yes				27-May-2011	Athous vittatus	adult			Research Collection of Nicolas Moulin
PSFOR	PSFOR978-14	BC-PSFOR-JD0132	BC-PSFOR-JD0132	BOLD:ACN2586		613[0n]	2		1	Yes				03-May-2006	Athous vittatus	adult			Research Collection of Julien Delnatte
PSFOR	PSFOR767-13	BC-PNEF-PSFOR0644	BC-PNEF-PSFOR0644			381[1n]	1		1	No				06-Jul-2007	Athous vittatus	A	leg		Office National des Forets, Laboratoire National d'Entomologie Forestiere	Polytrap
PSFOR	PSFOR638-13	BC-PNEF-PSFOR0515	BC-PNEF-PSFOR0515	BOLD:ACI5959		658[0n]	2		1	Yes				22-Jun-2010	Benibotarus alternatus	A	leg		Office National des Forets, Laboratoire National d'Entomologie Forestiere	Polytrap
PSFOR	PSFOR607-13	BC-PNEF-PSFOR0484	BC-PNEF-PSFOR0484	BOLD:ACI5857		658[0n]	2		1	Yes				15-May-2012	Biphyllus lunatus	A	leg		Office National des Forets, Laboratoire National d'Entomologie Forestiere	Polytrap
PSFOR	PSFOR1007-14	PASSIFOR-NM13-027	PASSIFOR-NM13-027	BOLD:ACI5857		658[0n]	2		1	Yes				26-Jul-2012	Biphyllus lunatus	adult			Research Collection of Nicolas Moulin
PSFOR	PSFOR1033-14	PASSIFOR-NM13-053	PASSIFOR-NM13-053	BOLD:AAO3338		658[0n]	2		1	Yes				01-May-2012	Bolitophagus reticulatus	adult			Research Collection of Nicolas Moulin
PSFOR	PSFOR191-13	BC-PNEF-PSFOR0163	BC-PNEF-PSFOR0163	BOLD:AAO3338		658[0n]	2		1	Yes				06-Feb-2011	Bolitophagus reticulatus	A	leg		Office National des Forets, Laboratoire National d'Entomologie Forestiere	on fungus
PSFOR	PSFOR740-13	BC-PNEF-PSFOR0617	BC-PNEF-PSFOR0617	BOLD:ACI7810		658[0n]	2		1	Yes				17-Jun-2009	Brachygonus campadelli	A	leg		Office National des Forets, Laboratoire National d'Entomologie Forestiere	at night on trunk
PSFOR	PSFOR741-13	BC-PNEF-PSFOR0618	BC-PNEF-PSFOR0618	BOLD:ACI7566		657[1n]	2		1	Yes				07-Jun-2011	Brachygonus megerlei	A	leg		Office National des Forets, Laboratoire National d'Entomologie Forestiere	Polytrap
PSFOR	PSFOR814-13	BC-PNEF-PSFOR0691	BC-PNEF-PSFOR0691	BOLD:ACI4080		658[0n]	2		1	Yes				19-Jul-2011	Brachygonus ruficeps	A	leg		Office National des Forets, Laboratoire National d'Entomologie Forestiere
PSFOR	PSFOR971-14	BC-PSFOR-JD0125	BC-PSFOR-JD0125	BOLD:ACI4080		528[2n]	1		1	No				01-Jun-2006	Brachygonus ruficeps	adult			Research Collection of Julien Delnatte	ex larva in Quercus sp. Red cavity
PSFOR	PSFOR582-13	BC-PNEF-PSFOR0459	BC-PNEF-PSFOR0459	BOLD:ACI5761		658[0n]	2		1	Yes				16-Aug-2011	Buprestis octoguttata	A	leg		Office National des Forets, Laboratoire National d'Entomologie Forestiere	on Abies logs
PSFOR	PSFOR583-13	BC-PNEF-PSFOR0460	BC-PNEF-PSFOR0460	BOLD:AAW7189		658[0n]	2		1	Yes				10-Jul-2010	Buprestis rustica	A	leg		Office National des Forets, Laboratoire National d'Entomologie Forestiere	on Pinus sylvestris logs
PSFOR	PSFOR999-14	PASSIFOR-NM13-019	PASSIFOR-NM13-019	BOLD:ACG4392		658[0n]	2		1	Yes				21-May-2012	Calambus bipustulatus	adult			Research Collection of Nicolas Moulin
PSFOR	PSFOR465-13	BC-PASSIFOR0038	BC-PASSIFOR0038	BOLD:ACG4392		616[0n]	2		1	Yes				14-May-2012	Calambus bipustulatus	Adult			IRSTEA	Polytrap glycol + alcool: ETOH 70%
PSFOR	PSFOR559-13	BC-PNEF-PSFOR0436	BC-PNEF-PSFOR0436	BOLD:AAW8385		658[0n]	2		1	Yes				05-Jun-2009	Calitys scabra	A	legs		Office National des Forets, Laboratoire National d'Entomologie Forestiere	under bark of dead Pinus
PSFOR	PSFOR042-13	BC-PNEF-PSFOR0014	BC-PNEF-PSFOR0014	BOLD:ACM3375		658[0n]	2		1	Yes				15-Jun-2010	Callidium aeneum	A	Antenna		Office National des Forets, Laboratoire National d'Entomologie Forestiere	Polytrap etoh20%, sel 500g/5L, detergent, 15j
PSFOR	PSFOR901-14	BC-PASSIFOR0120	BC-PASSIFOR0120	BOLD:ACM3375		658[0n]	2		1	Yes				20-Jun-2013	Callidium aeneum	adult			IRSTEA
PSFOR	PSFOR429-13	BC-PNEF-PSFOR0401	BC-PNEF-PSFOR0401	BOLD:ACM3375		632[0n]	1		1	No				05-Jul-2011	Callidium aeneum	adult	leg		Office National des Forets, Laboratoire National d'Entomologie Forestiere	Polytrap
PSFOR	PSFOR109-13	BC-PNEF-PSFOR0081	BC-PNEF-PSFOR0081	BOLD:ACD3962		658[0n]	2		1	Yes				04-May-2011	Callimus abdominalis	A	leg		Office National des Forets, Laboratoire National d'Entomologie Forestiere	Beating hawthorn
PSFOR	PSFOR744-13	BC-PNEF-PSFOR0621	BC-PNEF-PSFOR0621	BOLD:ACI7499		658[0n]	2		1	Yes				27-Jul-2010	Cardiophorus anticus	A	leg		Office National des Forets, Laboratoire National d'Entomologie Forestiere	Polytrap
PSFOR	PSFOR344-13	BC-PNEF-PSFOR0316	BC-PNEF-PSFOR0316	BOLD:ACI7499		308[0n]	1		1	No				21-Jun-2011	Cardiophorus anticus	adult	leg		Office National des Forets, Laboratoire National d'Entomologie Forestiere	Polytrap
PSFOR	PSFOR746-13	BC-PNEF-PSFOR0623	BC-PNEF-PSFOR0623	BOLD:ABW4440		658[0n]	2		1	Yes				05-Jun-2012	Cardiophorus ruficollis	A	leg		Office National des Forets, Laboratoire National d'Entomologie Forestiere	Polytrap
PSFOR	PSFOR773-13	BC-PNEF-PSFOR0650	BC-PNEF-PSFOR0650	BOLD:ACN2409		376[0n]	1		1	No				02-Jun-2009	Cardiophorus rufipes	A	leg		Office National des Forets, Laboratoire National d'Entomologie Forestiere	Polytrap
PSFOR	PSFOR975-14	BC-PSFOR-JD0129	BC-PSFOR-JD0129	BOLD:ACN2409		657[1n]	2		1	Yes				20-Jun-2008	Cardiophorus rufipes	adult			Research Collection of Julien Delnatte
PSFOR	PSFOR774-13	BC-PNEF-PSFOR0651	BC-PNEF-PSFOR0651	BOLD:ABX9450		657[1n]	2		1	Yes				05-Apr-2010	Cardiophorus vestigialis	A	leg		Office National des Forets, Laboratoire National d'Entomologie Forestiere	flying
PSFOR	PSFOR095-13	BC-PNEF-PSFOR0067	BC-PNEF-PSFOR0067	BOLD:AAO4621		658[0n]	2		1	Yes				07-Jul-2009	Cerambyx cerdo	A	Antenna		Office National des Forets, Laboratoire National d'Entomologie Forestiere	Polytrap etoh20%, sel 500g/5L, detergent, 15j
PSFOR	PSFOR044-13	BC-PNEF-PSFOR0016	BC-PNEF-PSFOR0016	BOLD:AAO4621		633[0n]	2		1	Yes				27-Jun-2009	Cerambyx cerdo	A	leg		Office National des Forets, Laboratoire National d'Entomologie Forestiere	dead on pupal chamber
PSFOR	PSFOR111-13	BC-PNEF-PSFOR0083	BC-PNEF-PSFOR0083	BOLD:ACD4121		658[0n]	2		1	Yes				12-Jun-2011	Cerambyx miles	A	leg		Office National des Forets, Laboratoire National d'Entomologie Forestiere	sight
PSFOR	PSFOR439-13	BC-PNEF-PSFOR0411	BC-PNEF-PSFOR0411	BOLD:AAP7242		657[0n]	2		1	Yes				07-Jun-2011	Cerambyx scopolii	adult	leg		Office National des Forets, Laboratoire National d'Entomologie Forestiere	Polytrap
PSFOR	PSFOR045-13	BC-PNEF-PSFOR0017	BC-PNEF-PSFOR0017	BOLD:AAP7242		658[0n]	2		1	Yes				07-May-2009	Cerambyx scopolii	A	leg		Office National des Forets, Laboratoire National d'Entomologie Forestiere	caught beating branches
PSFOR	PSFOR023-13	BC-PASSIFOR0023	BC-PASSIFOR0023	BOLD:AAP7242		658[0n]	2		1	Yes				11-Jun-2012	Cerambyx scopolii	A	leg		IRSTEA	Polytrap glycol + alcool: ETOH 70%
PSFOR	PSFOR046-13	BC-PNEF-PSFOR0018	BC-PNEF-PSFOR0018	BOLD:ACD3927		652[0n]	2		1	Yes				01-Jul-2009	Cerambyx welensii	A	leg		Office National des Forets, Laboratoire National d'Entomologie Forestiere
PSFOR	PSFOR1048-14	PASSIFOR-NM13-068	PASSIFOR-NM13-068	BOLD:ABA4207		658[0n]	2		1	Yes				06-Jun-2012	Cerophytum elateroides	adult			Research Collection of Nicolas Moulin
PSFOR	PSFOR478-13	BC-PASSIFOR0051	BC-PASSIFOR0051	BOLD:ACD0702		658[0n]	2		1	Yes				11-Jun-2012	Cetonia aurata	Adult			IRSTEA	Polytrap glycol + alcool: ETOH 70%
PSFOR	PSFOR238-13	BC-PNEF-PSFOR0210	BC-PNEF-PSFOR0210	BOLD:ACD0702		658[0n]	2		1	Yes				12-Jun-2012	Cetonia aurata	A	leg		Office National des Forets, Laboratoire National d'Entomologie Forestiere	Polytrap etoh20%, sel 500g/5L, detergent, 15j
PSFOR	PSFOR112-13	BC-PNEF-PSFOR0084	BC-PNEF-PSFOR0084	BOLD:ACD4213		658[0n]	2		1	Yes				10-Aug-2010	Chlorophorus glabromaculatus	A	Antenna		Office National des Forets, Laboratoire National d'Entomologie Forestiere	sight
PSFOR	PSFOR114-13	BC-PNEF-PSFOR0086	BC-PNEF-PSFOR0086	BOLD:ABX1273		658[0n]	2		1	Yes				19-Jul-2011	Chlorophorus ruficornis	A	leg		Office National des Forets, Laboratoire National d'Entomologie Forestiere	Polytrap etoh20%, sel 500g/5L, detergent, 15j
PSFOR	PSFOR115-13	BC-PNEF-PSFOR0087	BC-PNEF-PSFOR0087	BOLD:ABX1273		644[0n]	1		1	No				30-Jul-2011	Chlorophorus sartor	A	Antenna		Office National des Forets, Laboratoire National d'Entomologie Forestiere	sight on flowers
PSFOR	PSFOR116-13	BC-PNEF-PSFOR0088	BC-PNEF-PSFOR0088	BOLD:ACD4189		658[0n]	2		1	Yes				21-Jul-2010	Chlorophorus trifasciatus	A	Antenna		Office National des Forets, Laboratoire National d'Entomologie Forestiere	Polytrap etoh20%, sel 500g/5L, detergent, 15j
PSFOR	PSFOR048-13	BC-PNEF-PSFOR0020	BC-PNEF-PSFOR0020	BOLD:ACD4225		658[0n]	2		1	Yes				08-Aug-2010	Chlorophorus varius	A	Antenna		Office National des Forets, Laboratoire National d'Entomologie Forestiere	Caught on flowers
PSFOR	PSFOR703-13	BC-PNEF-PSFOR0580	BC-PNEF-PSFOR0580	BOLD:ACC5049		601[0n]	1		1	No				12-Jul-2009	Choragus sheppardi	A	leg		Office National des Forets, Laboratoire National d'Entomologie Forestiere	Polytrap
PSFOR	PSFOR652-13	BC-PNEF-PSFOR0529	BC-PNEF-PSFOR0529	BOLD:ACG2757		658[0n]	2		1	Yes				17-Jul-2011	Chrysanthia viridissima	A	leg		Office National des Forets, Laboratoire National d'Entomologie Forestiere	Polytrap
PSFOR	PSFOR584-13	BC-PNEF-PSFOR0461	BC-PNEF-PSFOR0461	BOLD:AAO3348		658[0n]	2		1	Yes				12-Aug-2008	Chrysobothris affinis	A	leg		Office National des Forets, Laboratoire National d'Entomologie Forestiere	Polytrap
PSFOR	PSFOR1062-14	PASSIFOR-NM13-082	PASSIFOR-NM13-082	BOLD:AAJ3268		658[0n]	2		1	Yes				16-Jun-2011	Cis boleti	adult			Research Collection of Nicolas Moulin
PSFOR	PSFOR202-13	BC-PNEF-PSFOR0174	BC-PNEF-PSFOR0174	BOLD:ACI7449		644[1n]	1		1	No				07-Jul-2010	Clamoris crenata	A	leg		Office National des Forets, Laboratoire National d'Entomologie Forestiere	Polytrap etoh20%, sel 500g/5L, detergent, 15j
PSFOR	PSFOR990-14	PASSIFOR-NM13-010	PASSIFOR-NM13-010	BOLD:ABX9448		658[0n]	2		1	Yes				16-Jun-2010	Clerus mutillarius	adult			Research Collection of Nicolas Moulin
PSFOR	PSFOR436-13	BC-PNEF-PSFOR0408	BC-PNEF-PSFOR0408	BOLD:AAO2826		658[0n]	2		1	Yes				05-Jul-2011	Clytus arietis	adult	leg		Office National des Forets, Laboratoire National d'Entomologie Forestiere	Polytrap
PSFOR	PSFOR890-14	BC-PASSIFOR0109	BC-PASSIFOR0109	BOLD:AAO2826		658[0n]	2		1	Yes				20-Jun-2013	Clytus arietis	adult			IRSTEA
PSFOR	PSFOR118-13	BC-PNEF-PSFOR0090	BC-PNEF-PSFOR0090	BOLD:ACD4119		658[0n]	2		1	Yes				27-Jul-2010	Clytus lama	A	leg & antenna		Office National des Forets, Laboratoire National d'Entomologie Forestiere	Polytrap etoh20%, sel 500g/5L, detergent, 15j
PSFOR	PSFOR119-13	BC-PNEF-PSFOR0091	BC-PNEF-PSFOR0091	BOLD:ACD3961		658[0n]	2		1	Yes				15-Jul-2010	Clytus rhamni	A	leg		Office National des Forets, Laboratoire National d'Entomologie Forestiere	sight on flowers
PSFOR	PSFOR437-13	BC-PNEF-PSFOR0409	BC-PNEF-PSFOR0409	BOLD:ACI4450		658[0n]	2		1	Yes				07-Jun-2011	Clytus tropicus	adult	leg		Office National des Forets, Laboratoire National d'Entomologie Forestiere	Polytrap
PSFOR	PSFOR789-13	BC-PNEF-PSFOR0666	BC-PNEF-PSFOR0666	BOLD:ACI4273		658[0n]	2		1	Yes				28-Apr-2009	Colobicus hirtus	A	leg		Office National des Forets, Laboratoire National d'Entomologie Forestiere	Polytrap
PSFOR	PSFOR911-14	BC-PASSIFOR0130	BC-PASSIFOR0130	BOLD:AAO1950		618[0n]	2		1	Yes				20-Jul-2013	Colon latum	adult			IRSTEA
PSFOR	PSFOR784-13	BC-PNEF-PSFOR0661	BC-PNEF-PSFOR0661	BOLD:ACI4963		658[0n]	2		1	Yes				16-Aug-2011	Colposis mutilatus	A	leg		Office National des Forets, Laboratoire National d'Entomologie Forestiere	Polytrap
PSFOR	PSFOR791-13	BC-PNEF-PSFOR0668	BC-PNEF-PSFOR0668	BOLD:ACC9872		658[0n]	2		1	Yes				14-Apr-2007	Colydium elongatum	A	leg		Office National des Forets, Laboratoire National d'Entomologie Forestiere	Polytrap
PSFOR	PSFOR264-13	BC-PNEF-PSFOR0236	BC-PNEF-PSFOR0236	BOLD:AAN9330		658[0n]	2		1	Yes				15-May-2012	Conopalpus brevicollis	A	leg & antenna		Office National des Forets, Laboratoire National d'Entomologie Forestiere	Polytrap etoh20%, sel 500g/5L, detergent, 15j
PSFOR	PSFOR863-14	BC-PASSIFOR0081	BC-PASSIFOR0081	BOLD:AAS0105		658[0n]	2		1	Yes				20-Jul-2013	Conopalpus testaceus	adult			IRSTEA
PSFOR	PSFOR367-13	BC-PNEF-PSFOR0339	BC-PNEF-PSFOR0339	BOLD:AAS0105		493[2n]	2		1	No				10-Jul-2012	Conopalpus testaceus	adult	leg		Office National des Forets, Laboratoire National d'Entomologie Forestiere	Polytrap
PSFOR	PSFOR192-13	BC-PNEF-PSFOR0164	BC-PNEF-PSFOR0164	BOLD:AAX2173		658[0n]	2		1	Yes				17-Nov-2011	Corticeus bicolor	A	leg & antenna		Office National des Forets, Laboratoire National d'Entomologie Forestiere	under bark
PSFOR	PSFOR194-13	BC-PNEF-PSFOR0166	BC-PNEF-PSFOR0166	BOLD:ACD3610		658[0n]	2		1	Yes				07-Apr-2012	Corticeus linearis	A	leg		Office National des Forets, Laboratoire National d'Entomologie Forestiere	sight beating branches of Pinus uncinata
PSFOR	PSFOR232-13	BC-PNEF-PSFOR0204	BC-PNEF-PSFOR0204	BOLD:ACD3546		658[0n]	0		1	No				30-Aug-2011	Corticeus pini	A	leg		Office National des Forets, Laboratoire National d'Entomologie Forestiere	under barkl
PSFOR	PSFOR233-13	BC-PNEF-PSFOR0205	BC-PNEF-PSFOR0205	BOLD:ACD3546		658[0n]	2		1	Yes				23-Dec-2009	Corticeus pini	A	leg		Office National des Forets, Laboratoire National d'Entomologie Forestiere	under bark
PSFOR	PSFOR204-13	BC-PNEF-PSFOR0176	BC-PNEF-PSFOR0176	BOLD:AAO4909		658[0n]	2		1	Yes				19-Feb-2012	Corticeus unicolor	A	leg		Office National des Forets, Laboratoire National d'Entomologie Forestiere	sight
PSFOR	PSFOR393-13	BC-PNEF-PSFOR0365	BC-PNEF-PSFOR0365	BOLD:AAO4909		582[0n]	1		1	No				15-May-2012	Corticeus unicolor	adult	legs & antenna		Office National des Forets, Laboratoire National d'Entomologie Forestiere	Polytrap
PSFOR	PSFOR120-13	BC-PNEF-PSFOR0092	BC-PNEF-PSFOR0092	BOLD:ACD4169		658[0n]	2		1	Yes				05-Jul-2005	Cortodera femorata	A	Antenna		Office National des Forets, Laboratoire National d'Entomologie Forestiere	Malaise trap, Etoh 95%
PSFOR	PSFOR446-13	BC-PNEF-PSFOR0418	BC-PNEF-PSFOR0418	BOLD:AAO4718		658[0n]	2		1	Yes				15-May-2012	Cortodera humeralis	adult	leg		Office National des Forets, Laboratoire National d'Entomologie Forestiere	Polytrap
PSFOR	PSFOR121-13	BC-PNEF-PSFOR0093	BC-PNEF-PSFOR0093	BOLD:AAO4718		658[0n]	2		1	Yes				21-Apr-2012	Cortodera humeralis	A	leg		Office National des Forets, Laboratoire National d'Entomologie Forestiere	sight
PSFOR	PSFOR025-13	BC-PASSIFOR0025	BC-PASSIFOR0025	BOLD:AAO4718		658[0n]	2		1	Yes				14-May-2012	Cortodera humeralis	A	leg		IRSTEA	Polytrap glycol + alcool: ETOH 70%
PSFOR	PSFOR002-13	BC-PASSIFOR0002	BC-PASSIFOR0002	BOLD:ACI7867		658[0n]	2		1	Yes					Coxelus pictus	A			IRSTEA	Specimen en ETOH 96%, passage glycol
PSFOR	PSFOR330-13	BC-PNEF-PSFOR0302	BC-PNEF-PSFOR0302	BOLD:ACI7639		658[0n]	2		1	Yes				07-Jun-2011	Coxelus pictus	adult	leg		Office National des Forets, Laboratoire National d'Entomologie Forestiere	Polytrap
PSFOR	PSFOR421-13	BC-PNEF-PSFOR0393	BC-PNEF-PSFOR0393	BOLD:AAR4810		658[0n]	2		1	Yes				21-Jun-2011	Cryphalus abietis	adult	Prothorax & head		Office National des Forets, Laboratoire National d'Entomologie Forestiere	Polytrap
PSFOR	PSFOR422-13	BC-PNEF-PSFOR0394	BC-PNEF-PSFOR0394	BOLD:ACG2631		658[0n]	2		1	Yes				07-Jun-2011	Cryphalus piceae	adult	Prothorax & head		Office National des Forets, Laboratoire National d'Entomologie Forestiere	Polytrap
PSFOR	PSFOR286-13	BC-PNEF-PSFOR0258	BC-PNEF-PSFOR0258	BOLD:ACI7552		658[0n]	2		1	Yes				12-Jun-2012	Cryptarcha strigata	adult	legs		Office National des Forets, Laboratoire National d'Entomologie Forestiere	Polytrap
PSFOR	PSFOR1025-14	PASSIFOR-NM13-045	PASSIFOR-NM13-045	BOLD:ACI7552		658[0n]	2		1	Yes				04-Jul-2012	Cryptarcha strigata	adult			Research Collection of Nicolas Moulin
PSFOR	PSFOR287-13	BC-PNEF-PSFOR0259	BC-PNEF-PSFOR0259	BOLD:AAV9059		323[0n]	1		1	No				15-May-2012	Cryptarcha undata	adult	legs		Office National des Forets, Laboratoire National d'Entomologie Forestiere	Polytrap
PSFOR	PSFOR195-13	BC-PNEF-PSFOR0167	BC-PNEF-PSFOR0167	BOLD:AAR5071		658[0n]	2		1	Yes				15-Jul-2010	Cteniopus sulphureus	A	leg		Office National des Forets, Laboratoire National d'Entomologie Forestiere	on flowers
PSFOR	PSFOR196-13	BC-PNEF-PSFOR0168	BC-PNEF-PSFOR0168	BOLD:AAR5071		658[0n]	2		1	Yes				06-Jul-2010	Cteniopus sulphureus	A	leg		Office National des Forets, Laboratoire National d'Entomologie Forestiere	Polytrap etoh20%, sel 500g/5L, detergent, 15j
PSFOR	PSFOR289-13	BC-PNEF-PSFOR0261	BC-PNEF-PSFOR0261	BOLD:AAR5361		630[0n]	2		1	Yes				12-Jun-2012	Cychramus luteus	adult	legs		Office National des Forets, Laboratoire National d'Entomologie Forestiere	Polytrap
PSFOR	PSFOR644-13	BC-PNEF-PSFOR0521	BC-PNEF-PSFOR0521	BOLD:ABW4745		658[0n]	2		1	Yes				28-Jul-2009	Cychramus variegatus	A	leg		Office National des Forets, Laboratoire National d'Entomologie Forestiere	Polytrap
PSFOR	PSFOR716-13	BC-PNEF-PSFOR0593	BC-PNEF-PSFOR0593	BOLD:AAO0064		336[0n]	1		1	No				04-May-2006	Cyclorhipidion bodoanus	A	leg		Office National des Forets, Laboratoire National d'Entomologie Forestiere	Polytrap
PSFOR	PSFOR1055-14	PASSIFOR-NM13-075	PASSIFOR-NM13-075	BOLD:AAO1078		658[0n]	2		1	Yes				27-May-2011	Dalopius marginatus	adult			Research Collection of Nicolas Moulin
PSFOR	PSFOR747-13	BC-PNEF-PSFOR0624	BC-PNEF-PSFOR0624	BOLD:ACI7754		658[0n]	2		1	Yes				24-Jul-2009	Danosoma fasciata	A	leg		Office National des Forets, Laboratoire National d'Entomologie Forestiere	flying
PSFOR	PSFOR969-14	BC-PSFOR-JD0123	BC-PSFOR-JD0123	BOLD:ACI7754		658[0n]	2		1	Yes				25-Oct-2008	Danosoma fasciata	adult			Research Collection of Julien Delnatte	under bark of Abies sp.
PSFOR	PSFOR049-13	BC-PNEF-PSFOR0021	BC-PNEF-PSFOR0021			453[0n]	2		1	No				29-Apr-2009	Deilus fugax	A	Antenna		Office National des Forets, Laboratoire National d'Entomologie Forestiere	Beating Fabceae
PSFOR	PSFOR748-13	BC-PNEF-PSFOR0625	BC-PNEF-PSFOR0625	BOLD:AAN4145		658[0n]	2		1	Yes				27-May-2008	Denticollis linearis	A	leg		Office National des Forets, Laboratoire National d'Entomologie Forestiere	Polytrap
PSFOR	PSFOR979-14	BC-PSFOR-JD0133	BC-PSFOR-JD0133	BOLD:AAN4145		658[0n]	2		1	Yes				14-May-2006	Denticollis linearis	adult			Research Collection of Julien Delnatte	collected by beating
PSFOR	PSFOR865-14	BC-PASSIFOR0083	BC-PASSIFOR0083			508[0n]	2		1	Yes				20-Jun-2013	Denticollis linearis	adult			IRSTEA
PSFOR	PSFOR332-13	BC-PNEF-PSFOR0304	BC-PNEF-PSFOR0304	BOLD:AAN4145		373[0n]	1		1	No				15-May-2012	Denticollis linearis	adult	leg		Office National des Forets, Laboratoire National d'Entomologie Forestiere	Polytrap
PSFOR	PSFOR870-14	BC-PASSIFOR0088	BC-PASSIFOR0088	BOLD:ABU6569		658[0n]	2		1	Yes				20-Jun-2013	Denticollis rubens	adult			IRSTEA
PSFOR	PSFOR749-13	BC-PNEF-PSFOR0626	BC-PNEF-PSFOR0626	BOLD:ABU6569		658[0n]	2		1	Yes				28-May-2009	Denticollis rubens	A	leg		Office National des Forets, Laboratoire National d'Entomologie Forestiere	Polytrap
PSFOR	PSFOR340-13	BC-PNEF-PSFOR0312	BC-PNEF-PSFOR0312	BOLD:ABU6569		658[0n]	2		1	Yes				21-Jun-2011	Denticollis rubens	adult	leg		Office National des Forets, Laboratoire National d'Entomologie Forestiere	Polytrap
PSFOR	PSFOR750-13	BC-PNEF-PSFOR0627	BC-PNEF-PSFOR0627			260[0n]	3		1	No				13-Jul-2010	Diacanthous undulatus	A	leg		Office National des Forets, Laboratoire National d'Entomologie Forestiere	Polytrap
PSFOR	PSFOR198-13	BC-PNEF-PSFOR0170	BC-PNEF-PSFOR0170	BOLD:AAL0876		658[0n]	2		1	Yes				21-Jul-2009	Diaperis boleti	A	leg		Office National des Forets, Laboratoire National d'Entomologie Forestiere	sight
PSFOR	PSFOR1034-14	PASSIFOR-NM13-054	PASSIFOR-NM13-054	BOLD:AAL0876		658[0n]	2		1	Yes				10-Jun-2012	Diaperis boleti	adult			Research Collection of Nicolas Moulin
PSFOR	PSFOR868-14	BC-PASSIFOR0086	BC-PASSIFOR0086	BOLD:AAX9194		658[0n]	2		1	Yes				20-Jun-2013	Dictyopterus aurora	adult			IRSTEA
PSFOR	PSFOR050-13	BC-PNEF-PSFOR0022	BC-PNEF-PSFOR0022	BOLD:AAI9899		658[0n]	2		1	Yes				29-Apr-2009	Dinoptera collaris	A	Antenna		Office National des Forets, Laboratoire National d'Entomologie Forestiere	caught on cherry flowers
PSFOR	PSFOR1017-14	PASSIFOR-NM13-037	PASSIFOR-NM13-037	BOLD:ACM3465		658[0n]	2		1	Yes				26-Jul-2012	Dircaea australis	adult			Research Collection of Nicolas Moulin
PSFOR	PSFOR493-13	BC-PASSIFOR0066	BC-PASSIFOR0066	BOLD:AAX8854		381[0n]	1		1	No				14-May-2012	Dissoleucas niveirostris	Adult			IRSTEA	Polytrap glycol + alcool: ETOH 70%
PSFOR	PSFOR179-13	BC-PNEF-PSFOR0151	BC-PNEF-PSFOR0151	BOLD:AAX8854		649[0n]	2		1	Yes				15-May-2012	Dissoleucas niveirostris	A	leg		Office National des Forets, Laboratoire National d'Entomologie Forestiere	Polytrap MPG,1 mois
PSFOR	PSFOR256-13	BC-PNEF-PSFOR0228	BC-PNEF-PSFOR0228	BOLD:AAO0657		658[0n]	2		1	Yes				03-Apr-2008	Dorcus parallelipipedus	A	leg		Office National des Forets, Laboratoire National d'Entomologie Forestiere	sight
PSFOR	PSFOR1018-14	PASSIFOR-NM13-038	PASSIFOR-NM13-038	BOLD:AAO0657		633[0n]	2		1	Yes				13-Aug-2012	Dorcus parallelipipedus	adult			Research Collection of Nicolas Moulin
PSFOR	PSFOR751-13	BC-PNEF-PSFOR0628	BC-PNEF-PSFOR0628	BOLD:ABU6632		332[2n]	2		1	No				30-Jun-2009	Drapetes mordelloides	A	leg		Office National des Forets, Laboratoire National d'Entomologie Forestiere	Polytrap
PSFOR	PSFOR425-13	BC-PNEF-PSFOR0397	BC-PNEF-PSFOR0397	BOLD:AAF7066		658[0n]	2		1	Yes				05-Jul-2011	Dryocoetes autographus	adult	leg		Office National des Forets, Laboratoire National d'Entomologie Forestiere	Polytrap
PSFOR	PSFOR405-13	BC-PNEF-PSFOR0377	BC-PNEF-PSFOR0377	BOLD:AAO4543		658[0n]	2		1	Yes				07-Jun-2011	Dryocoetes villosus	adult	leg		Office National des Forets, Laboratoire National d'Entomologie Forestiere	Polytrap
PSFOR	PSFOR411-13	BC-PNEF-PSFOR0383	BC-PNEF-PSFOR0383	BOLD:AAO4543		656[0n]	2		1	Yes				12-Jun-2012	Dryocoetes villosus	adult	leg		Office National des Forets, Laboratoire National d'Entomologie Forestiere	Polytrap
PSFOR	PSFOR861-14	BC-PASSIFOR0079	BC-PASSIFOR0079	BOLD:AAO3282		658[0n]	2		1	Yes				20-Jul-2013	Endomychus coccineus	adult			IRSTEA
PSFOR	PSFOR1063-14	PASSIFOR-NM13-083	PASSIFOR-NM13-083	BOLD:AAO3282		644[0n]	2		1	Yes				16-Jun-2011	Endomychus coccineus	adult			Research Collection of Nicolas Moulin
PSFOR	PSFOR329-13	BC-PNEF-PSFOR0301	BC-PNEF-PSFOR0301	BOLD:ACI7223		658[0n]	2		1	Yes				07-Jun-2011	Endophloeus markovichianus	adult	leg		Office National des Forets, Laboratoire National d'Entomologie Forestiere	Polytrap
PSFOR	PSFOR377-13	BC-PNEF-PSFOR0349	BC-PNEF-PSFOR0349	BOLD:AAO1503		624[0n]	2		1	Yes				21-Jun-2011	Enedreytes sepicola	adult	leg		Office National des Forets, Laboratoire National d'Entomologie Forestiere	Polytrap
PSFOR	PSFOR427-13	BC-PNEF-PSFOR0399	BC-PNEF-PSFOR0399	BOLD:AAO3413		658[0n]	2		1	Yes				12-Jun-2012	Ernoporicus fagi	adult	Whole specimen		Office National des Forets, Laboratoire National d'Entomologie Forestiere	Polytrap, no voucher
PSFOR	PSFOR426-13	BC-PNEF-PSFOR0398	BC-PNEF-PSFOR0398	BOLD:AAO3413		658[0n]	2		1	Yes				12-Jun-2012	Ernoporicus fagi	adult	HW, FW & leg		Office National des Forets, Laboratoire National d'Entomologie Forestiere	Polytrap
PSFOR	PSFOR407-13	BC-PNEF-PSFOR0379	BC-PNEF-PSFOR0379	BOLD:AAO3413		658[0n]	2		1	Yes				07-Jun-2011	Ernoporicus fagi	adult	Prothorax & head		Office National des Forets, Laboratoire National d'Entomologie Forestiere	Polytrap
PSFOR	PSFOR996-14	PASSIFOR-NM13-016	PASSIFOR-NM13-016	BOLD:ABU6585		658[0n]	2		1	Yes				10-Jun-2012	Eucnemis capucina	adult			Research Collection of Nicolas Moulin
PSFOR	PSFOR351-13	BC-PNEF-PSFOR0323	BC-PNEF-PSFOR0323	BOLD:ACI7265		360[0n]	1		1	No				12-Jun-2012	Eulagius filicornis	adult	leg		Office National des Forets, Laboratoire National d'Entomologie Forestiere	Polytrap
PSFOR	PSFOR1019-14	PASSIFOR-NM13-039	PASSIFOR-NM13-039	BOLD:ACI7265		658[0n]	2		1	Yes				10-Jun-2012	Eulagius filicornis	adult			Research Collection of Nicolas Moulin
PSFOR	PSFOR350-13	BC-PNEF-PSFOR0322	BC-PNEF-PSFOR0322	BOLD:ACI7265		658[0n]	2		1	Yes				12-Jun-2012	Eulagius filicornis	adult	leg		Office National des Forets, Laboratoire National d'Entomologie Forestiere	Polytrap
PSFOR	PSFOR356-13	BC-PNEF-PSFOR0328	BC-PNEF-PSFOR0328	BOLD:ACI7265		658[0n]	2		1	Yes				07-Jun-2011	Eulagius filicornis	adult	leg		Office National des Forets, Laboratoire National d'Entomologie Forestiere	Polytrap
PSFOR	PSFOR349-13	BC-PNEF-PSFOR0321	BC-PNEF-PSFOR0321	BOLD:ACI7265		609[0n]	2		1	Yes				12-Jun-2012	Eulagius filicornis	adult	leg		Office National des Forets, Laboratoire National d'Entomologie Forestiere	Polytrap
PSFOR	PSFOR051-13	BC-PNEF-PSFOR0023	BC-PNEF-PSFOR0023			460[0n]	1		1	No				25-Jun-2011	Evodinus clathratus	A	leg		Office National des Forets, Laboratoire National d'Entomologie Forestiere	caught flowers Sorbus
PSFOR	PSFOR122-13	BC-PNEF-PSFOR0094	BC-PNEF-PSFOR0094	BOLD:AAV7155		658[0n]	2		1	Yes				13-May-2012	Exocentrus adspersus	A	Antenna		Office National des Forets, Laboratoire National d'Entomologie Forestiere	beating Quercus branches
PSFOR	PSFOR123-13	BC-PNEF-PSFOR0095	BC-PNEF-PSFOR0095	BOLD:ABW5082		658[0n]	2		1	Yes				01-Aug-2002	Exocentrus lusitanus	A	leg		Office National des Forets, Laboratoire National d'Entomologie Forestiere	Reared from Tilia
PSFOR	PSFOR124-13	BC-PNEF-PSFOR0096	BC-PNEF-PSFOR0096	BOLD:AAP8326		658[0n]	2		1	Yes				03-Jul-2010	Exocentrus punctipennis	A	leg		Office National des Forets, Laboratoire National d'Entomologie Forestiere	beating
PSFOR	PSFOR697-13	BC-PNEF-PSFOR0574	BC-PNEF-PSFOR0574	BOLD:ACI7789		658[0n]	2		1	Yes				17-Jun-2008	Gastrallus knizeki	A	leg		Office National des Forets, Laboratoire National d'Entomologie Forestiere	Polytrap
PSFOR	PSFOR1040-14	PASSIFOR-NM13-060	PASSIFOR-NM13-060	BOLD:AAP8904		658[0n]	2		1	Yes				29-Jul-2010	Gastrallus laevigatus	adult			Research Collection of Nicolas Moulin
PSFOR	PSFOR442-13	BC-PNEF-PSFOR0414	BC-PNEF-PSFOR0414	BOLD:ACI4046		658[0n]	2		1	Yes				10-Jul-2012	Glaphyra umbellatarum	adult	leg		Office National des Forets, Laboratoire National d'Entomologie Forestiere	Polytrap
PSFOR	PSFOR239-13	BC-PNEF-PSFOR0211	BC-PNEF-PSFOR0211	BOLD:AAP7233		658[0n]	2		1	Yes				13-Jul-2010	Gnorimus nobilis	A	leg		Office National des Forets, Laboratoire National d'Entomologie Forestiere	Polytrap etoh20%, sel 500g/5L, detergent, 15j
PSFOR	PSFOR240-13	BC-PNEF-PSFOR0212	BC-PNEF-PSFOR0212	BOLD:ACD3560		658[0n]	2		1	Yes				03-Jul-2011	Gnorimus variabilis	A	leg		Office National des Forets, Laboratoire National d'Entomologie Forestiere	Polytrap etoh20%, sel 500g/5L, detergent, 15j
PSFOR	PSFOR390-13	BC-PNEF-PSFOR0362	BC-PNEF-PSFOR0362	BOLD:AAN9615		658[0n]	2		1	Yes				07-Jun-2011	Gonodera luperus	adult	leg		Office National des Forets, Laboratoire National d'Entomologie Forestiere	Polytrap
PSFOR	PSFOR205-13	BC-PNEF-PSFOR0177	BC-PNEF-PSFOR0177	BOLD:AAN9615		658[0n]	2		1	Yes				29-May-2011	Gonodera luperus	A	leg		Office National des Forets, Laboratoire National d'Entomologie Forestiere	sight
PSFOR	PSFOR985-14	PASSIFOR-NM13-005	PASSIFOR-NM13-005	BOLD:AAO0330		658[0n]	2		1	Yes				10-Jun-2012	Grammoptera abdominalis	adult			Research Collection of Nicolas Moulin
PSFOR	PSFOR984-14	PASSIFOR-NM13-004	PASSIFOR-NM13-004	BOLD:AAO4230		602[0n]	1		1	No				04-Jul-2012	Grammoptera ruficornis	adult			Research Collection of Nicolas Moulin
PSFOR	PSFOR434-13	BC-PNEF-PSFOR0406	BC-PNEF-PSFOR0406	BOLD:AAO4547		658[0n]	2		1	Yes				21-Jun-2011	Grammoptera ustulata	adult	leg		Office National des Forets, Laboratoire National d'Entomologie Forestiere	Polytrap
PSFOR	PSFOR692-13	BC-PNEF-PSFOR0569	BC-PNEF-PSFOR0569			407[0n]	2		1	No				15-Jun-2009	Grynobius planus	A	leg		Office National des Forets, Laboratoire National d'Entomologie Forestiere	Polytrap, no voucher
PSFOR	PSFOR557-13	BC-PNEF-PSFOR0434	BC-PNEF-PSFOR0434	BOLD:ACI7217		658[0n]	2		1	Yes				07-May-2012	Grynocharis oblonga	A	legs		Office National des Forets, Laboratoire National d'Entomologie Forestiere	under bark of dead Abies
PSFOR	PSFOR698-13	BC-PNEF-PSFOR0575	BC-PNEF-PSFOR0575	BOLD:AAO1095		407[0n]	4		1	No				22-Jun-2010	Hadrobregmus denticollis	A	leg		Office National des Forets, Laboratoire National d'Entomologie Forestiere	Polytrap
PSFOR	PSFOR1047-14	PASSIFOR-NM13-067	PASSIFOR-NM13-067	BOLD:AAO1095		584[4n]	1		1	No				06-Jun-2012	Hadrobregmus denticollis	adult			Research Collection of Nicolas Moulin
PSFOR	PSFOR699-13	BC-PNEF-PSFOR0576	BC-PNEF-PSFOR0576	BOLD:ACK9990		407[0n]	2		1	No				05-Jun-2012	Hadrobregmus pertinax	A	leg		Office National des Forets, Laboratoire National d'Entomologie Forestiere	Polytrap
PSFOR	PSFOR894-14	BC-PASSIFOR0113	BC-PASSIFOR0113	BOLD:ABA6348		658[0n]	2		1	Yes				20-Jul-2013	Hallomenus binotatus	adult			IRSTEA
PSFOR	PSFOR673-13	BC-PNEF-PSFOR0550	BC-PNEF-PSFOR0550			407[0n]	4		1	No				08-Jun-2010	Hedobia pubescens	A	leg		Office National des Forets, Laboratoire National d'Entomologie Forestiere	Polytrap
PSFOR	PSFOR206-13	BC-PNEF-PSFOR0178	BC-PNEF-PSFOR0178	BOLD:ABX1324		658[0n]	2		1	Yes				20-Dec-2010	Helops coeruleus	A	Antenna		Office National des Forets, Laboratoire National d'Entomologie Forestiere	sight on dead wood
PSFOR	PSFOR700-13	BC-PNEF-PSFOR0577	BC-PNEF-PSFOR0577	BOLD:AAV9766		658[0n]	2		1	Yes				19-Jul-2010	Hemicoelus canaliculatus	A	leg		Office National des Forets, Laboratoire National d'Entomologie Forestiere	Polytrap
PSFOR	PSFOR702-13	BC-PNEF-PSFOR0579	BC-PNEF-PSFOR0579	BOLD:AAP7201		658[0n]	2		1	Yes				24-Jul-2007	Hemicoelus fulvicornis	A	leg		Office National des Forets, Laboratoire National d'Entomologie Forestiere	Polytrap
PSFOR	PSFOR775-13	BC-PNEF-PSFOR0652	BC-PNEF-PSFOR0652	BOLD:AAP8192		658[0n]	2		1	Yes				22-Jul-2008	Hemicrepidius hirtus	A	leg		Office National des Forets, Laboratoire National d'Entomologie Forestiere	Polytrap
PSFOR	PSFOR1044-14	PASSIFOR-NM13-064	PASSIFOR-NM13-064	BOLD:AAP8192		658[0n]	2		1	Yes				11-Jul-2012	Hemicrepidius hirtus	adult			Research Collection of Nicolas Moulin
PSFOR	PSFOR919-14	BC-PNEF-PSFOR0694	BC-PNEF-PSFOR0694	BOLD:ACM3421		658[0n]	2		1	Yes				05-May-2008	Hylastes angustatus	adult			Office National des Forets, Laboratoire National d'Entomologie Forestiere	beating Genista cinerea
PSFOR	PSFOR420-13	BC-PNEF-PSFOR0392	BC-PNEF-PSFOR0392	BOLD:ABW2231		658[0n]	2		1	Yes				21-Jun-2011	Hylastes attenuatus	adult	leg		Office National des Forets, Laboratoire National d'Entomologie Forestiere	Polytrap
PSFOR	PSFOR410-13	BC-PNEF-PSFOR0382	BC-PNEF-PSFOR0382			287[3n]	1		1	No				15-May-2012	Hylastes attenuatus	adult	leg		Office National des Forets, Laboratoire National d'Entomologie Forestiere	Polytrap
PSFOR	PSFOR921-14	BC-PNEF-PSFOR0696	BC-PNEF-PSFOR0696	BOLD:ABW2231		658[0n]	2		1	Yes				04-May-2013	Hylastes attenuatus	adult	cf attenuatus & angustatus		Office National des Forets, Laboratoire National d'Entomologie Forestiere
PSFOR	PSFOR924-14	BC-PNEF-PSFOR0699	BC-PNEF-PSFOR0699	BOLD:ACM3348		658[0n]	2		1	Yes				14-May-2013	Hylastes barnensis	adult			Office National des Forets, Laboratoire National d'Entomologie Forestiere	Fiche Quillan2013/01
PSFOR	PSFOR920-14	BC-PNEF-PSFOR0695	BC-PNEF-PSFOR0695	BOLD:ACM3348		632[0n]	2		1	Yes				07-Jun-2013	Hylastes barnensis	adult			Office National des Forets, Laboratoire National d'Entomologie Forestiere	Fiche Quillan2013/08
PSFOR	PSFOR428-13	BC-PNEF-PSFOR0400	BC-PNEF-PSFOR0400	BOLD:ABW2077		658[0n]	2		1	Yes				07-Jun-2011	Hylastes cunicularius	adult	leg		Office National des Forets, Laboratoire National d'Entomologie Forestiere	Polytrap
PSFOR	PSFOR283-13	BC-PNEF-PSFOR0255	BC-PNEF-PSFOR0255	BOLD:AAN9938		658[0n]	2		1	Yes				02-May-2008	Hylecoetus dermestoides	A	leg		Office National des Forets, Laboratoire National d'Entomologie Forestiere	Polytrap etoh20%, sel 500g/5L, detergent, 15j
PSFOR	PSFOR1020-14	PASSIFOR-NM13-040	PASSIFOR-NM13-040	BOLD:AAN9938		658[0n]	2		1	Yes				21-May-2012	Hylecoetus dermestoides	adult			Research Collection of Nicolas Moulin
PSFOR	PSFOR706-13	BC-PNEF-PSFOR0583	BC-PNEF-PSFOR0583	BOLD:ABW5051		658[0n]	2		1	Yes				05-May-2009	Hylesinus crenatus	A	leg		Office National des Forets, Laboratoire National d'Entomologie Forestiere	Polytrap
PSFOR	PSFOR1065-14	PASSIFOR-NM13-085	PASSIFOR-NM13-085	BOLD:ABW5051		583[0n]	2		1	Yes				04-May-2011	Hylesinus crenatus	adult			Research Collection of Nicolas Moulin
PSFOR	PSFOR456-13	BC-PASSIFOR0029	BC-PASSIFOR0029			220[3n]	2		1	No				14-May-2012	Hylesinus crenatus	Adult			IRSTEA	Polytrap glycol + alcool: ETOH 70%
PSFOR	PSFOR711-13	BC-PNEF-PSFOR0588	BC-PNEF-PSFOR0588	BOLD:ACI7596		658[0n]	2		1	Yes				06-Jul-2010	Hylurgus miklitzi	A	leg		Office National des Forets, Laboratoire National d'Entomologie Forestiere	Polytrap
PSFOR	PSFOR397-13	BC-PNEF-PSFOR0369	BC-PNEF-PSFOR0369	BOLD:ACI5067		658[0n]	2		1	Yes				05-Jul-2011	Hymenalia rufipes	adult	leg		Office National des Forets, Laboratoire National d'Entomologie Forestiere	Polytrap
PSFOR	PSFOR208-13	BC-PNEF-PSFOR0180	BC-PNEF-PSFOR0180	BOLD:ACI7565		658[0n]	2		1	Yes				12-Jul-2010	Hymenophorus doublieri	A	leg		Office National des Forets, Laboratoire National d'Entomologie Forestiere	Polytrap etoh20%, sel 500g/5L, detergent, 15j
PSFOR	PSFOR883-14	BC-PASSIFOR0101	BC-PASSIFOR0101	BOLD:ABY0301		658[0n]	2		1	Yes				20-Jun-2013	Hypoganus inunctus	adult			IRSTEA
PSFOR	PSFOR343-13	BC-PNEF-PSFOR0315	BC-PNEF-PSFOR0315	BOLD:ABY0301		359[0n]	1		1	No				07-Jun-2011	Hypoganus inunctus	adult	leg		Office National des Forets, Laboratoire National d'Entomologie Forestiere	Polytrap
PSFOR	PSFOR753-13	BC-PNEF-PSFOR0630	BC-PNEF-PSFOR0630	BOLD:ABY0301		412[0n]	2		1	No				29-May-2007	Hypoganus inunctus	A	leg		Office National des Forets, Laboratoire National d'Entomologie Forestiere	Polytrap
PSFOR	PSFOR1021-14	PASSIFOR-NM13-041	PASSIFOR-NM13-041	BOLD:ACC4168		658[0n]	2		1	Yes				26-Jun-2012	Hypulus quercinus	adult			Research Collection of Nicolas Moulin
PSFOR	PSFOR261-13	BC-PNEF-PSFOR0233	BC-PNEF-PSFOR0233	BOLD:ACC4168		658[0n]	2		1	Yes				12-Jun-2012	Hypulus quercinus	A	leg		Office National des Forets, Laboratoire National d'Entomologie Forestiere	Polytrap MPG 50%, 1 mois
PSFOR	PSFOR772-13	BC-PNEF-PSFOR0649	BC-PNEF-PSFOR0649	BOLD:AAO0191		658[0n]	2		1	Yes				08-Jun-2010	Idolus picipennis	A	leg		Office National des Forets, Laboratoire National d'Entomologie Forestiere	Polytrap
PSFOR	PSFOR708-13	BC-PNEF-PSFOR0585	BC-PNEF-PSFOR0585	BOLD:ABW1986		407[0n]	2		1	No				14-Aug-2009	Ips typographus	A	leg		Office National des Forets, Laboratoire National d'Entomologie Forestiere	Polytrap
PSFOR	PSFOR754-13	BC-PNEF-PSFOR0631	BC-PNEF-PSFOR0631	BOLD:ABA1671		376[0n]	3		1	No				28-May-2009	Ischnodes sanguinicollis	A	leg		Office National des Forets, Laboratoire National d'Entomologie Forestiere	Polytrap
PSFOR	PSFOR965-14	BC-PSFOR-JD0119	BC-PSFOR-JD0119	BOLD:ABA1671		613[1n]	1		1	No				01-Sep-2005	Ischnodes sanguinicollis	adult			Research Collection of Julien Delnatte	found in low level cavity of Populus
PSFOR	PSFOR982-14	PASSIFOR-NM13-002	PASSIFOR-NM13-002	BOLD:ACM3862		658[0n]	2		1	Yes				04-Jul-2012	Ischnomera caerulea	adult			Research Collection of Nicolas Moulin
PSFOR	PSFOR655-13	BC-PNEF-PSFOR0532	BC-PNEF-PSFOR0532			381[0n]	1		1	No				01-Jun-2010	Ischnomera cyanea	A	leg		Office National des Forets, Laboratoire National d'Entomologie Forestiere	Polytrap
PSFOR	PSFOR1067-14	PASSIFOR-NM13-087	PASSIFOR-NM13-087	BOLD:ACB7830		581[0n]	2		1	Yes				04-May-2011	Ischnomera cyanea	adult			Research Collection of Nicolas Moulin
PSFOR	PSFOR315-13	BC-PNEF-PSFOR0287	BC-PNEF-PSFOR0287	BOLD:ACI7230		658[0n]	2		1	Yes				10-Jul-2012	Isorhipis marmottani	adult	leg		Office National des Forets, Laboratoire National d'Entomologie Forestiere	Polytrap
PSFOR	PSFOR1010-14	PASSIFOR-NM13-030	PASSIFOR-NM13-030	BOLD:AAO2239		658[0n]	2		1	Yes				16-Jun-2010	Isorhipis melasoides	adult			Research Collection of Nicolas Moulin
PSFOR	PSFOR417-13	BC-PNEF-PSFOR0389	BC-PNEF-PSFOR0389	BOLD:AAO0058		627[0n]	1		1	No				15-May-2012	Kissophagus hederae	adult	leg		Office National des Forets, Laboratoire National d'Entomologie Forestiere	Polytrap
PSFOR	PSFOR755-13	BC-PNEF-PSFOR0632	BC-PNEF-PSFOR0632	BOLD:ACI7541		658[0n]	2		1	Yes				19-May-2009	Lacon punctatus	A	leg		Office National des Forets, Laboratoire National d'Entomologie Forestiere	Polytrap
PSFOR	PSFOR756-13	BC-PNEF-PSFOR0633	BC-PNEF-PSFOR0633	BOLD:ACG1312		349[0n]	2		1	No				29-Apr-2008	Lacon querceus	A	leg		Office National des Forets, Laboratoire National d'Entomologie Forestiere	Polytrap
PSFOR	PSFOR459-13	BC-PASSIFOR0032	BC-PASSIFOR0032			407[0n]	2		1	No				14-May-2012	Laemophloeus monilis	Adult			IRSTEA	Polytrap glycol + alcool: ETOH 70%
PSFOR	PSFOR586-13	BC-PNEF-PSFOR0463	BC-PNEF-PSFOR0463	BOLD:ACI5178		641[0n]	2		1	Yes				24-Jun-2008	Latipalpis plana	A	leg		Office National des Forets, Laboratoire National d'Entomologie Forestiere	Polytrap
PSFOR	PSFOR057-13	BC-PNEF-PSFOR0029	BC-PNEF-PSFOR0029	BOLD:ACA4945		658[0n]	2		1	Yes				03-Aug-2010	Leptura aurulenta	A	leg		Office National des Forets, Laboratoire National d'Entomologie Forestiere	Polytrap etoh20%, sel 500g/5L, detergent, 15j
PSFOR	PSFOR059-13	BC-PNEF-PSFOR0031	BC-PNEF-PSFOR0031	BOLD:ABW4710		658[0n]	2		1	Yes				20-Aug-2010	Leptura quadrifasciata	A	Antenna		Office National des Forets, Laboratoire National d'Entomologie Forestiere	Polytrap etoh20%, sel 500g/5L, detergent, 15j
PSFOR	PSFOR060-13	BC-PNEF-PSFOR0032	BC-PNEF-PSFOR0032	BOLD:ABW5840		658[0n]	2		1	Yes				06-Aug-2010	Lepturobosca virens	A	Antenna		Office National des Forets, Laboratoire National d'Entomologie Forestiere	on flowers
PSFOR	PSFOR778-13	BC-PNEF-PSFOR0655	BC-PNEF-PSFOR0655	BOLD:ACI4359		658[0n]	2		1	Yes				16-Jul-2009	Lissodema cursor	A	leg		Office National des Forets, Laboratoire National d'Entomologie Forestiere	Polytrap
PSFOR	PSFOR1026-14	PASSIFOR-NM13-046	PASSIFOR-NM13-046	BOLD:ACG1313		658[0n]	2		1	Yes				04-May-2012	Lissodema cursor	adult			Research Collection of Nicolas Moulin
PSFOR	PSFOR780-13	BC-PNEF-PSFOR0657	BC-PNEF-PSFOR0657	BOLD:ACI3966		658[0n]	2		1	Yes				01-Jun-2010	Lissodema lituratum	A	leg		Office National des Forets, Laboratoire National d'Entomologie Forestiere	flying
PSFOR	PSFOR183-13	BC-PNEF-PSFOR0155	BC-PNEF-PSFOR0155	BOLD:AAO1515		658[0n]	2		1	Yes				05-Jan-2013	Litargus balteatus	A	leg		Office National des Forets, Laboratoire National d'Entomologie Forestiere	Tamisage Fumier de cheval
PSFOR	PSFOR457-13	BC-PASSIFOR0030	BC-PASSIFOR0030	BOLD:AAK8818		622[0n]	1		1	No				11-Jun-2012	Litargus connexus	Adult			IRSTEA	Polytrap glycol + alcool: ETOH 70%
PSFOR	PSFOR257-13	BC-PNEF-PSFOR0229	BC-PNEF-PSFOR0229	BOLD:ACD3464		658[0n]	2		1	Yes				18-Aug-2008	Lucanus cervus	A	leg		Office National des Forets, Laboratoire National d'Entomologie Forestiere	sight
PSFOR	PSFOR258-13	BC-PNEF-PSFOR0230	BC-PNEF-PSFOR0230	BOLD:ACD3464		658[0n]	2		1	Yes				12-Jun-2011	Lucanus cervus fabiani	A	leg		Office National des Forets, Laboratoire National d'Entomologie Forestiere	sight
PSFOR	PSFOR1022-14	PASSIFOR-NM13-042	PASSIFOR-NM13-042	BOLD:AAM0978		658[0n]	2		1	Yes				26-Jun-2012	Lygistopterus sanguineus	adult			Research Collection of Nicolas Moulin
PSFOR	PSFOR296-13	BC-PNEF-PSFOR0268	BC-PNEF-PSFOR0268			267[0n]	1		1	No				10-Jul-2012	Lygistopterus sanguineus	adult	legs & antenna		Office National des Forets, Laboratoire National d'Entomologie Forestiere	Polytrap
PSFOR	PSFOR284-13	BC-PNEF-PSFOR0256	BC-PNEF-PSFOR0256	BOLD:ACG2670		658[0n]	2		1	Yes				10-Jul-2012	Lymexylon navale	A	leg		Office National des Forets, Laboratoire National d'Entomologie Forestiere	Polytrap MPG 50%, 1 mois
PSFOR	PSFOR1023-14	PASSIFOR-NM13-043	PASSIFOR-NM13-043	BOLD:ACG2670		658[0n]	2		1	Yes				26-Jun-2012	Lymexylon navale	adult			Research Collection of Nicolas Moulin
PSFOR	PSFOR266-13	BC-PNEF-PSFOR0238	BC-PNEF-PSFOR0238	BOLD:ACD3444		658[0n]	2		1	Yes				05-Nov-2010	Marolia variegata	A	leg		Office National des Forets, Laboratoire National d'Entomologie Forestiere	Sight
PSFOR	PSFOR209-13	BC-PNEF-PSFOR0181	BC-PNEF-PSFOR0181	BOLD:ACD3543		658[0n]	2		1	Yes				06-Jun-2010	Megischia curvipes	A	leg		Office National des Forets, Laboratoire National d'Entomologie Forestiere	sight
PSFOR	PSFOR471-13	BC-PASSIFOR0044	BC-PASSIFOR0044	BOLD:ACI4810		658[0n]	2		1	Yes				14-May-2012	Melandrya barbata	Adult			IRSTEA	Polytrap glycol + alcool: ETOH 70%
PSFOR	PSFOR464-13	BC-PASSIFOR0037	BC-PASSIFOR0037	BOLD:ACI4810		658[0n]	2		1	Yes				14-May-2012	Melandrya barbata	Adult			IRSTEA	Polytrap glycol + alcool: ETOH 70%
PSFOR	PSFOR268-13	BC-PNEF-PSFOR0240	BC-PNEF-PSFOR0240	BOLD:AAX4477		658[0n]	2		1	Yes				30-Jun-2008	Melandrya caraboides	A	leg		Office National des Forets, Laboratoire National d'Entomologie Forestiere	Polytrap etoh20%, sel 500g/5L, detergent, 15j
PSFOR	PSFOR366-13	BC-PNEF-PSFOR0338	BC-PNEF-PSFOR0338	BOLD:AAX4477		658[0n]	2		1	Yes				12-Jun-2012	Melandrya caraboides	adult	leg		Office National des Forets, Laboratoire National d'Entomologie Forestiere	Polytrap
PSFOR	PSFOR873-14	BC-PASSIFOR0091	BC-PASSIFOR0091	BOLD:AAX4477		658[0n]	2		1	Yes				20-Jul-2013	Melandrya caraboides	adult			IRSTEA
PSFOR	PSFOR886-14	BC-PASSIFOR0104	BC-PASSIFOR0104	BOLD:ACI8235		658[0n]	2		1	Yes				20-Jun-2013	Melanotus castanipes	adult			IRSTEA
PSFOR	PSFOR761-13	BC-PNEF-PSFOR0638	BC-PNEF-PSFOR0638	BOLD:ACG2754		658[0n]	2		1	Yes				25-Jun-2007	Melanotus castanipes	A	leg		Office National des Forets, Laboratoire National d'Entomologie Forestiere	Polytrap
PSFOR	PSFOR764-13	BC-PNEF-PSFOR0641	BC-PNEF-PSFOR0641	BOLD:ACG4479		404[0n]	2		1	No				07-Jul-2009	Melanotus crassicollis	A	leg		Office National des Forets, Laboratoire National d'Entomologie Forestiere	Polytrap
PSFOR	PSFOR823-13	BC-PSFOR-JD0052	BC-PSFOR-JD0052	BOLD:ABX1294		354[0n]	1		1	No				06-Jun-2010	Melanotus tenebrosus	A		Morphology	Research Collection of Julien Delnatte	Ethanol 70%
PSFOR	PSFOR765-13	BC-PNEF-PSFOR0642	BC-PNEF-PSFOR0642	BOLD:ABX1294		375[0n]	2		1	No				02-Jul-2009	Melanotus tenebrosus	A	leg		Office National des Forets, Laboratoire National d'Entomologie Forestiere	Polytrap
PSFOR	PSFOR763-13	BC-PNEF-PSFOR0640	BC-PNEF-PSFOR0640	BOLD:ACI5026		656[0n]	2		1	Yes				05-May-2009	Melanotus villosus	A	var. aspericollis		Office National des Forets, Laboratoire National d'Entomologie Forestiere	Polytrap
PSFOR	PSFOR1042-14	PASSIFOR-NM13-062	PASSIFOR-NM13-062	BOLD:AAN9631		658[0n]	2		1	Yes				10-May-2012	Melanotus villosus	adult			Research Collection of Nicolas Moulin
PSFOR	PSFOR762-13	BC-PNEF-PSFOR0639	BC-PNEF-PSFOR0639	BOLD:AAN9631		385[0n]	1		1	No				09-Jun-2009	Melanotus villosus	A	leg		Office National des Forets, Laboratoire National d'Entomologie Forestiere	Polytrap
PSFOR	PSFOR473-13	BC-PASSIFOR0046	BC-PASSIFOR0046	BOLD:AAP6038		407[0n]	4		1	No				14-May-2012	Melasis buprestoides	Adult			IRSTEA	Polytrap glycol + alcool: ETOH 70%
PSFOR	PSFOR319-13	BC-PNEF-PSFOR0291	BC-PNEF-PSFOR0291	BOLD:AAP6038		344[0n]	1		1	No				15-May-2012	Melasis buprestoides	adult	leg		Office National des Forets, Laboratoire National d'Entomologie Forestiere	Polytrap
PSFOR	PSFOR317-13	BC-PNEF-PSFOR0289	BC-PNEF-PSFOR0289	BOLD:AAP6038		630[0n]	2		1	Yes				05-Jul-2011	Melasis buprestoides	adult	leg		Office National des Forets, Laboratoire National d'Entomologie Forestiere	Polytrap
PSFOR	PSFOR062-13	BC-PNEF-PSFOR0034	BC-PNEF-PSFOR0034	BOLD:ACB9231		658[0n]	2		1	Yes				01-Jun-2010	Mesosa curculionoides	A	leg		Office National des Forets, Laboratoire National d'Entomologie Forestiere	Polytrap etoh20%, sel 500g/5L, detergent, 15j
PSFOR	PSFOR438-13	BC-PNEF-PSFOR0410	BC-PNEF-PSFOR0410	BOLD:AAO4921		658[0n]	2		1	Yes				07-Jun-2011	Mesosa nebulosa	adult	leg		Office National des Forets, Laboratoire National d'Entomologie Forestiere	Polytrap
PSFOR	PSFOR022-13	BC-PASSIFOR0022	BC-PASSIFOR0022	BOLD:AAO4921		658[0n]	2		1	Yes				11-Jun-2012	Mesosa nebulosa	A	leg		IRSTEA	Polytrap glycol + alcool: ETOH 70%
PSFOR	PSFOR1011-14	PASSIFOR-NM13-031	PASSIFOR-NM13-031	BOLD:AAO2467		658[0n]	2		1	Yes				04-Jul-2012	Microrhagus pygmaeus	adult			Research Collection of Nicolas Moulin
PSFOR	PSFOR1000-14	PASSIFOR-NM13-020	PASSIFOR-NM13-020	BOLD:AAO2467		658[0n]	2		1	Yes				04-Jul-2012	Microrhagus pygmaeus	adult			Research Collection of Nicolas Moulin
PSFOR	PSFOR130-13	BC-PNEF-PSFOR0102	BC-PNEF-PSFOR0102	BOLD:AAP7401		658[0n]	2		1	Yes				08-Jun-2004	Molorchus minor	A	leg		Office National des Forets, Laboratoire National d'Entomologie Forestiere	sight flowers
PSFOR	PSFOR131-13	BC-PNEF-PSFOR0103	BC-PNEF-PSFOR0103	BOLD:ABZ8254		658[0n]	2		1	Yes				29-Jul-2011	Monochamus galloprovincialis	A	leg		Office National des Forets, Laboratoire National d'Entomologie Forestiere	sight
PSFOR	PSFOR132-13	BC-PNEF-PSFOR0104	BC-PNEF-PSFOR0104	BOLD:AAX4737		658[0n]	2		1	Yes				24-Aug-2010	Monochamus sutor	A	leg		Office National des Forets, Laboratoire National d'Entomologie Forestiere	Polytrap etoh20%, sel 500g/5L, detergent, 15j
PSFOR	PSFOR063-13	BC-PNEF-PSFOR0035	BC-PNEF-PSFOR0035	BOLD:ABW0433		658[0n]	2		1	Yes				15-Apr-2011	Morimus asper	A	Antenna		Office National des Forets, Laboratoire National d'Entomologie Forestiere	on log
PSFOR	PSFOR391-13	BC-PNEF-PSFOR0363	BC-PNEF-PSFOR0363	BOLD:ACI4324		657[0n]	2		1	Yes				05-Jul-2011	Mycetochara humeralis	adult	legs & FW		Office National des Forets, Laboratoire National d'Entomologie Forestiere	Polytrap
PSFOR	PSFOR395-13	BC-PNEF-PSFOR0367	BC-PNEF-PSFOR0367			407[0n]	2		1	No				12-Jun-2012	Mycetochara maura	adult	HW, FW & leg		Office National des Forets, Laboratoire National d'Entomologie Forestiere	Polytrap: poor condition
PSFOR	PSFOR211-13	BC-PNEF-PSFOR0183	BC-PNEF-PSFOR0183	BOLD:ACD3459		658[0n]	2		1	Yes				12-Jun-2012	Mycetochara maura	A	leg		Office National des Forets, Laboratoire National d'Entomologie Forestiere	Polytrap MPG 50%, 1 mois
PSFOR	PSFOR212-13	BC-PNEF-PSFOR0184	BC-PNEF-PSFOR0184	BOLD:ACD3760		658[0n]	2		1	Yes				15-May-2012	Mycetochara quadrimaculata	A	leg & antenna		Office National des Forets, Laboratoire National d'Entomologie Forestiere	sight on log of poplar
PSFOR	PSFOR396-13	BC-PNEF-PSFOR0368	BC-PNEF-PSFOR0368	BOLD:ACD3760		657[0n]	2		1	Yes				21-Jun-2011	Mycetochara quadrimaculata	adult	leg		Office National des Forets, Laboratoire National d'Entomologie Forestiere	Polytrap
PSFOR	PSFOR1039-14	PASSIFOR-NM13-059	PASSIFOR-NM13-059	BOLD:AAP7229		658[0n]	2		1	Yes				20-May-2011	Mycetophagus decempunctatus	adult			Research Collection of Nicolas Moulin
PSFOR	PSFOR187-13	BC-PNEF-PSFOR0159	BC-PNEF-PSFOR0159	BOLD:ACD3993		658[0n]	2		1	Yes				03-Mar-2012	Mycetophagus fulvicollis	A	leg		Office National des Forets, Laboratoire National d'Entomologie Forestiere	Hand picked on mushroom
PSFOR	PSFOR188-13	BC-PNEF-PSFOR0160	BC-PNEF-PSFOR0160	BOLD:ABW3999		467[1n]	1		1	No				15-May-2011	Mycetophagus multipunctatus	A	leg		Office National des Forets, Laboratoire National d'Entomologie Forestiere	Reared from mushrooms
PSFOR	PSFOR357-13	BC-PNEF-PSFOR0329	BC-PNEF-PSFOR0329	BOLD:AAK8784		526[0n]	1		1	No				07-Jun-2011	Mycetophagus piceus	adult	leg		Office National des Forets, Laboratoire National d'Entomologie Forestiere	Polytrap
PSFOR	PSFOR360-13	BC-PNEF-PSFOR0332	BC-PNEF-PSFOR0332	BOLD:ACI7788		658[0n]	2		1	Yes				07-Jun-2011	Mycetophagus populi	adult	leg		Office National des Forets, Laboratoire National d'Entomologie Forestiere	Polytrap
PSFOR	PSFOR359-13	BC-PNEF-PSFOR0331	BC-PNEF-PSFOR0331	BOLD:AAO0902		658[0n]	2		1	Yes				07-Jun-2011	Mycetophagus quadriguttatus	adult	leg		Office National des Forets, Laboratoire National d'Entomologie Forestiere	Polytrap
PSFOR	PSFOR463-13	BC-PASSIFOR0036	BC-PASSIFOR0036	BOLD:AAN9804		407[0n]	4		1	No				14-May-2012	Mycetophagus quadripustulatus	Adult			IRSTEA	Polytrap glycol + alcool: ETOH 70%
PSFOR	PSFOR897-14	BC-PASSIFOR0116	BC-PASSIFOR0116	BOLD:AAU5463		658[0n]	2		1	Yes				20-Jul-2013	Nacerdes carniolica	adult			IRSTEA
PSFOR	PSFOR981-14	PASSIFOR-NM13-001	PASSIFOR-NM13-001	BOLD:AAU5463		658[0n]	2		1	Yes				04-Jul-2012	Nacerdes carniolica	adult			Research Collection of Nicolas Moulin
PSFOR	PSFOR214-13	BC-PNEF-PSFOR0186	BC-PNEF-PSFOR0186	BOLD:ACD3526		658[0n]	2		1	Yes				04-Mar-2011	Nalassus assimilis	A	leg		Office National des Forets, Laboratoire National d'Entomologie Forestiere	sight
PSFOR	PSFOR215-13	BC-PNEF-PSFOR0187	BC-PNEF-PSFOR0187	BOLD:ACD3425		658[0n]	2		1	Yes				23-Nov-2011	Nalassus dryadophilus	A	leg		Office National des Forets, Laboratoire National d'Entomologie Forestiere	sight
PSFOR	PSFOR217-13	BC-PNEF-PSFOR0189	BC-PNEF-PSFOR0189	BOLD:ACD3425		658[0n]	2		1	Yes				29-Dec-2012	Nalassus dryadophilus	A	leg		Office National des Forets, Laboratoire National d'Entomologie Forestiere	sight
PSFOR	PSFOR930-14	BC-PNEF-PSFOR0705	BC-PNEF-PSFOR0705	BOLD:ACM3813		658[0n]	2		1	Yes				07-May-2008	Nalassus ecoffeti	adult			Office National des Forets, Laboratoire National d'Entomologie Forestiere
PSFOR	PSFOR927-14	BC-PNEF-PSFOR0702	BC-PNEF-PSFOR0702	BOLD:ACM3678		658[0n]	2		1	Yes				21-Apr-2010	Nalassus ecoffeti	adult			Office National des Forets, Laboratoire National d'Entomologie Forestiere
PSFOR	PSFOR394-13	BC-PNEF-PSFOR0366	BC-PNEF-PSFOR0366	BOLD:ACI4276		624[0n]	1		1	No				21-Jun-2011	Nalassus ecoffeti	adult	leg		Office National des Forets, Laboratoire National d'Entomologie Forestiere	Polytrap
PSFOR	PSFOR216-13	BC-PNEF-PSFOR0188	BC-PNEF-PSFOR0188	BOLD:ACD3525		658[0n]	2		1	Yes				07-Apr-2012	Nalassus ecoffeti	A	leg		Office National des Forets, Laboratoire National d'Entomologie Forestiere	sight
PSFOR	PSFOR925-14	BC-PNEF-PSFOR0700	BC-PNEF-PSFOR0700	BOLD:ACM3677		657[1n]	2		1	Yes				30-Jun-2003	Nalassus ecoffeti	adult			Office National des Forets, Laboratoire National d'Entomologie Forestiere
PSFOR	PSFOR388-13	BC-PNEF-PSFOR0360	BC-PNEF-PSFOR0360	BOLD:AAH0296		658[0n]	2		1	Yes				15-May-2012	Nalassus laevioctostriatus	adult	leg		Office National des Forets, Laboratoire National d'Entomologie Forestiere	Polytrap
PSFOR	PSFOR1068-14	PASSIFOR-NM13-088	PASSIFOR-NM13-088	BOLD:AAH0296		618[0n]	2		1	Yes				27-May-2011	Nalassus laevioctostriatus	adult			Research Collection of Nicolas Moulin
PSFOR	PSFOR234-13	BC-PNEF-PSFOR0206	BC-PNEF-PSFOR0206	BOLD:AAH0296		658[0n]	2		1	Yes				28-Apr-2009	Nalassus laevioctostriatus	A	leg		Office National des Forets, Laboratoire National d'Entomologie Forestiere	Polytrap etoh20%, sel 500g/5L, detergent, 15j
PSFOR	PSFOR064-13	BC-PNEF-PSFOR0036	BC-PNEF-PSFOR0036	BOLD:ACD4181		631[1n]	2		1	Yes				22-Jun-2011	Nathrius brevipennis	A	leg & antenna		Office National des Forets, Laboratoire National d'Entomologie Forestiere	reared ex Quercus sp
PSFOR	PSFOR133-13	BC-PNEF-PSFOR0105	BC-PNEF-PSFOR0105	BOLD:ACD4102		658[0n]	2		1	Yes				07-Jul-2009	Necydalis ulmi	A	leg		Office National des Forets, Laboratoire National d'Entomologie Forestiere	Polytrap etoh20%, sel 500g/5L, detergent, 15j
PSFOR	PSFOR552-13	BC-PNEF-PSFOR0429	BC-PNEF-PSFOR0429	BOLD:ACI7349		658[0n]	2		1	Yes				27-Nov-2009	Nemozoma cornutum	A	legs		Office National des Forets, Laboratoire National d'Entomologie Forestiere	on oak firewood
PSFOR	PSFOR551-13	BC-PNEF-PSFOR0428	BC-PNEF-PSFOR0428	BOLD:AAP7384		658[0n]	2		1	Yes				10-Jul-2012	Nemozoma elongatum	A	legs		Office National des Forets, Laboratoire National d'Entomologie Forestiere	beating branches
PSFOR	PSFOR387-13	BC-PNEF-PSFOR0359	BC-PNEF-PSFOR0359	BOLD:AAP7384		658[0n]	2		1	Yes				21-Jun-2011	Nemozoma elongatum	adult	legs & antenna		Office National des Forets, Laboratoire National d'Entomologie Forestiere	Polytrap
PSFOR	PSFOR475-13	BC-PASSIFOR0048	BC-PASSIFOR0048	BOLD:AAP7384		407[0n]	3		1	No				11-Jun-2012	Nemozoma elongatum	Adult			IRSTEA	Polytrap glycol + alcool: ETOH 70%
PSFOR	PSFOR065-13	BC-PNEF-PSFOR0037	BC-PNEF-PSFOR0037	BOLD:ACD4039		658[0n]	2		1	Yes				23-Apr-2010	Niphona picticornis	A	Antenna		Office National des Forets, Laboratoire National d'Entomologie Forestiere	reared ex Ficus
PSFOR	PSFOR460-13	BC-PASSIFOR0033	BC-PASSIFOR0033	BOLD:ACB8635		376[0n]	3		1	No				14-May-2012	Nosodendron fasciculare	Adult			IRSTEA	Polytrap glycol + alcool: ETOH 70%
PSFOR	PSFOR993-14	PASSIFOR-NM13-013	PASSIFOR-NM13-013	BOLD:ABX2871		645[0n]	2		1	Yes				10-Jun-2012	Nothodes parvulus	adult			Research Collection of Nicolas Moulin
PSFOR	PSFOR776-13	BC-PNEF-PSFOR0653	BC-PNEF-PSFOR0653	BOLD:ABX2871		625[0n]	2		1	Yes				06-Jul-2007	Nothodes parvulus	A	leg		Office National des Forets, Laboratoire National d'Entomologie Forestiere	Polytrap
PSFOR	PSFOR1015-14	PASSIFOR-NM13-035	PASSIFOR-NM13-035	BOLD:AAX5729		496[0n]	2		1	No				10-Jun-2012	Notolaemus unifasciatus	adult			Research Collection of Nicolas Moulin
PSFOR	PSFOR808-13	BC-PNEF-PSFOR0685	BC-PNEF-PSFOR0685	BOLD:ACI4862		658[0n]	2		1	Yes				08-Jan-2011	Nycteus meridionalis	A	leg		Office National des Forets, Laboratoire National d'Entomologie Forestiere
PSFOR	PSFOR067-13	BC-PNEF-PSFOR0039	BC-PNEF-PSFOR0039	BOLD:ACD3955		658[0n]	2		1	Yes				06-Jul-2010	Oberea linearis	A	leg		Office National des Forets, Laboratoire National d'Entomologie Forestiere	Polytrap etoh20%, sel 500g/5L, detergent, 15j
PSFOR	PSFOR066-13	BC-PNEF-PSFOR0038	BC-PNEF-PSFOR0038	BOLD:ACD3955		658[0n]	2		1	Yes				28-May-2004	Oberea linearis	A	leg		Office National des Forets, Laboratoire National d'Entomologie Forestiere	reared ex Juglans
PSFOR	PSFOR891-14	BC-PASSIFOR0110	BC-PASSIFOR0110	BOLD:ACI8470		658[0n]	2		1	Yes				20-Jul-2013	Obrium brunneum	adult			IRSTEA
PSFOR	PSFOR676-13	BC-PNEF-PSFOR0553	BC-PNEF-PSFOR0553	BOLD:AAO0983		602[0n]	2		1	Yes				05-Jun-2012	Ochina latreillei	A	leg		Office National des Forets, Laboratoire National d'Entomologie Forestiere	Polytrap
PSFOR	PSFOR677-13	BC-PNEF-PSFOR0554	BC-PNEF-PSFOR0554			239[5n]	4		1	No				08-Jun-2010	Ochina ptinoides	A	leg		Office National des Forets, Laboratoire National d'Entomologie Forestiere	Polytrap
PSFOR	PSFOR379-13	BC-PNEF-PSFOR0351	BC-PNEF-PSFOR0351	BOLD:AAO3118		658[0n]	2		1	Yes				15-May-2012	Ochina ptinoides	adult	legs & antenna		Office National des Forets, Laboratoire National d'Entomologie Forestiere	Polytrap
PSFOR	PSFOR991-14	PASSIFOR-NM13-011	PASSIFOR-NM13-011	BOLD:AAO3118		658[0n]	2		1	Yes				21-May-2012	Ochina ptinoides	adult			Research Collection of Nicolas Moulin
PSFOR	PSFOR671-13	BC-PNEF-PSFOR0548	BC-PNEF-PSFOR0548	BOLD:ACI7888		606[0n]	1		1	No				21-Jun-2011	Odontosphindus grandis	A	leg		Office National des Forets, Laboratoire National d'Entomologie Forestiere	Polytrap
PSFOR	PSFOR659-13	BC-PNEF-PSFOR0536	BC-PNEF-PSFOR0536	BOLD:ACI5319		658[0n]	2		1	Yes				24-Jun-2008	Oedemera barbara	A	leg		Office National des Forets, Laboratoire National d'Entomologie Forestiere	Polytrap
PSFOR	PSFOR660-13	BC-PNEF-PSFOR0537	BC-PNEF-PSFOR0537	BOLD:ACI6260		658[0n]	2		1	Yes				17-Jun-2009	Oedemera femoralis	A	leg		Office National des Forets, Laboratoire National d'Entomologie Forestiere	Polytrap
PSFOR	PSFOR663-13	BC-PNEF-PSFOR0540	BC-PNEF-PSFOR0540	BOLD:AAO0912		658[0n]	2		1	Yes				25-Jun-2010	Oedemera nobilis	A	leg		Office National des Forets, Laboratoire National d'Entomologie Forestiere	Polytrap
PSFOR	PSFOR368-13	BC-PNEF-PSFOR0340	BC-PNEF-PSFOR0340	BOLD:AAW9785		618[0n]	2		1	Yes				10-Jul-2012	Oedemera podagrariae	adult	leg		Office National des Forets, Laboratoire National d'Entomologie Forestiere	Polytrap
PSFOR	PSFOR369-13	BC-PNEF-PSFOR0341	BC-PNEF-PSFOR0341	BOLD:AAW9785		658[0n]	2		1	Yes				07-Jun-2011	Oedemera podagrariae	adult	leg		Office National des Forets, Laboratoire National d'Entomologie Forestiere	Polytrap
PSFOR	PSFOR678-13	BC-PNEF-PSFOR0555	BC-PNEF-PSFOR0555			202[0n]	1		1	No				06-Jul-2006	Oligomerus brunneus	A	leg		Office National des Forets, Laboratoire National d'Entomologie Forestiere	Polytrap
PSFOR	PSFOR218-13	BC-PNEF-PSFOR0190	BC-PNEF-PSFOR0190	BOLD:ACD3435		658[0n]	2		1	Yes				29-May-2011	Omophlus lepturoides	A	Antenna		Office National des Forets, Laboratoire National d'Entomologie Forestiere	sight
PSFOR	PSFOR219-13	BC-PNEF-PSFOR0191	BC-PNEF-PSFOR0191	BOLD:ACD3434		658[0n]	2		1	Yes				29-May-2011	Omophlus pubescens	A	leg		Office National des Forets, Laboratoire National d'Entomologie Forestiere	sight
PSFOR	PSFOR371-13	BC-PNEF-PSFOR0343	BC-PNEF-PSFOR0343	BOLD:AAO4772		658[0n]	2		1	Yes				12-Jun-2012	Opilo mollis	adult	leg		Office National des Forets, Laboratoire National d'Entomologie Forestiere	Polytrap
PSFOR	PSFOR1070-14	PASSIFOR-NM13-090	PASSIFOR-NM13-090	BOLD:AAO4772		658[0n]	2		1	Yes				04-May-2011	Opilo mollis	adult			Research Collection of Nicolas Moulin
PSFOR	PSFOR813-13	BC-PNEF-PSFOR0690	BC-PNEF-PSFOR0690	BOLD:ACI4475		658[0n]	2		1	Yes				02-Aug-2011	Opilo pallidus	A	leg		Office National des Forets, Laboratoire National d'Entomologie Forestiere
PSFOR	PSFOR626-13	BC-PNEF-PSFOR0503	BC-PNEF-PSFOR0503	BOLD:ACI4475		658[0n]	2		1	Yes				05-Jul-2011	Opilo pallidus	A	leg		Office National des Forets, Laboratoire National d'Entomologie Forestiere	Polytrap
PSFOR	PSFOR070-13	BC-PNEF-PSFOR0042	BC-PNEF-PSFOR0042	BOLD:ACD4276		658[0n]	2		1	Yes				25-May-2011	Oplosia cinerea	A	Antenna		Office National des Forets, Laboratoire National d'Entomologie Forestiere	Polytrap etoh20%, sel 500g/5L, detergent, 15j
PSFOR	PSFOR272-13	BC-PNEF-PSFOR0244	BC-PNEF-PSFOR0244	BOLD:AAO4777		658[0n]	2		1	Yes				21-Apr-2011	Orchesia minor	A	leg		Office National des Forets, Laboratoire National d'Entomologie Forestiere	sight
PSFOR	PSFOR273-13	BC-PNEF-PSFOR0245	BC-PNEF-PSFOR0245	BOLD:AAP6166		585[0n]	0		1	No				15-May-2012	Orchesia undulata	A	leg		Office National des Forets, Laboratoire National d'Entomologie Forestiere	Polytrap MPG 50%, 1 mois
PSFOR	PSFOR472-13	BC-PASSIFOR0045	BC-PASSIFOR0045	BOLD:AAP6166		407[0n]	5		1	No				11-Jun-2012	Orchesia undulata	Adult			IRSTEA	Polytrap glycol + alcool: ETOH 70%
PSFOR	PSFOR274-13	BC-PNEF-PSFOR0246	BC-PNEF-PSFOR0246	BOLD:ACD3517		658[0n]	2		1	Yes				26-Jun-2007	Osphya aeneipennis	A	leg		Office National des Forets, Laboratoire National d'Entomologie Forestiere
PSFOR	PSFOR555-13	BC-PNEF-PSFOR0432	BC-PNEF-PSFOR0432	BOLD:AAM0762		658[0n]	2		1	Yes				07-Apr-2011	Ostoma grossum	A	legs		Office National des Forets, Laboratoire National d'Entomologie Forestiere	under bark of dead Abies
PSFOR	PSFOR071-13	BC-PNEF-PSFOR0043	BC-PNEF-PSFOR0043	BOLD:AAI5475		658[0n]	2		1	Yes				25-Jun-2012	Oxymirus cursor	A	leg		Office National des Forets, Laboratoire National d'Entomologie Forestiere	inside a fir log
PSFOR	PSFOR072-13	BC-PNEF-PSFOR0044	BC-PNEF-PSFOR0044	BOLD:ACD4052		658[0n]	2		1	Yes				28-Feb-2012	Oxypleurus nodieri	A	Antenna		Office National des Forets, Laboratoire National d'Entomologie Forestiere	flying
PSFOR	PSFOR241-13	BC-PNEF-PSFOR0213	BC-PNEF-PSFOR0213	BOLD:ABW4586		658[0n]	2		1	Yes				01-Apr-2009	Oxythyrea funesta	A	leg		Office National des Forets, Laboratoire National d'Entomologie Forestiere	sight
PSFOR	PSFOR913-14	BC-PASSIFOR0132	BC-PASSIFOR0132	BOLD:AAX2217		657[1n]	2		1	Yes				20-Jul-2013	Pachytodes cerambyciformis	adult			IRSTEA
PSFOR	PSFOR220-13	BC-PNEF-PSFOR0192	BC-PNEF-PSFOR0192	BOLD:AAO4839		658[0n]	2		1	Yes				23-Nov-2011	Palorus depressus	A	Head		Office National des Forets, Laboratoire National d'Entomologie Forestiere	sight
PSFOR	PSFOR389-13	BC-PNEF-PSFOR0361	BC-PNEF-PSFOR0361	BOLD:AAO4839		658[0n]	2		1	Yes				12-Jun-2012	Palorus depressus	adult	legs & HW		Office National des Forets, Laboratoire National d'Entomologie Forestiere	Polytrap
PSFOR	PSFOR136-13	BC-PNEF-PSFOR0108	BC-PNEF-PSFOR0108	BOLD:ACC1170		658[0n]	2		1	Yes				28-Jun-2009	Paracorymbia fulva	A	Antenna		Office National des Forets, Laboratoire National d'Entomologie Forestiere	In pool filter
PSFOR	PSFOR137-13	BC-PNEF-PSFOR0109	BC-PNEF-PSFOR0109	BOLD:AAK2420		658[0n]	2		1	Yes				17-Jul-2012	Paracorymbia hybrida	A	leg		Office National des Forets, Laboratoire National d'Entomologie Forestiere	Polytrap etoh20%, sel 500g/5L, detergent, 15j
PSFOR	PSFOR138-13	BC-PNEF-PSFOR0110	BC-PNEF-PSFOR0110	BOLD:AAK2420		658[0n]	2		1	Yes				24-Jun-2009	Paracorymbia maculicornis	A	leg		Office National des Forets, Laboratoire National d'Entomologie Forestiere	Polytrap etoh20%, sel 500g/5L, detergent, 15j
PSFOR	PSFOR139-13	BC-PNEF-PSFOR0111	BC-PNEF-PSFOR0111	BOLD:ACD3970		658[0n]	2		1	Yes				28-Jun-2009	Paracorymbia stragulata	A	leg		Office National des Forets, Laboratoire National d'Entomologie Forestiere	In pool filter
PSFOR	PSFOR140-13	BC-PNEF-PSFOR0112	BC-PNEF-PSFOR0112	BOLD:ACD3970		658[0n]	2		1	Yes				01-Jun-2012	Paracorymbia stragulata	A	Antenna		Office National des Forets, Laboratoire National d'Entomologie Forestiere	sight, black form
PSFOR	PSFOR141-13	BC-PNEF-PSFOR0113	BC-PNEF-PSFOR0113	BOLD:ACD4173		658[0n]	2		1	Yes				21-Jun-2011	Parmena balteus	A	leg & antenna		Office National des Forets, Laboratoire National d'Entomologie Forestiere	Polytrap etoh20%, sel 500g/5L, detergent, 15j
PSFOR	PSFOR142-13	BC-PNEF-PSFOR0114	BC-PNEF-PSFOR0114	BOLD:ACD4277		658[0n]	2		1	Yes				12-Dec-2011	Parmena meregallii	A	Antenna		Office National des Forets, Laboratoire National d'Entomologie Forestiere	sight,beating
PSFOR	PSFOR143-13	BC-PNEF-PSFOR0115	BC-PNEF-PSFOR0115	BOLD:ACD4155		656[0n]	2		1	Yes				17-Jul-2012	Pedostrangalia pubescens	A	Antenna		Office National des Forets, Laboratoire National d'Entomologie Forestiere	Polytrap etoh20%, sel 500g/5L, detergent, 15j
PSFOR	PSFOR144-13	BC-PNEF-PSFOR0116	BC-PNEF-PSFOR0116	BOLD:AAO4861		658[0n]	2		1	Yes				12-May-2012	Pedostrangalia revestita	A	leg		Office National des Forets, Laboratoire National d'Entomologie Forestiere	reared from Populus
PSFOR	PSFOR028-13	BC-PASSIFOR0028	BC-PASSIFOR0028	BOLD:AAO4861		658[0n]	2		1	Yes				30-Jun-2006	Pedostrangalia revestita	A	leg		IRSTEA	Polytrap glycol: sec
PSFOR	PSFOR553-13	BC-PNEF-PSFOR0430	BC-PNEF-PSFOR0430	BOLD:ACI7549		550[0n]	2		1	Yes				09-Sep-2011	Peltis ferruginea	A	legs		Office National des Forets, Laboratoire National d'Entomologie Forestiere	On rotten fallen tronc of Abies
PSFOR	PSFOR221-13	BC-PNEF-PSFOR0193	BC-PNEF-PSFOR0193	BOLD:ACG2761		658[0n]	2		1	Yes				30-Nov-2011	Pentaphyllus testaceus	A	leg & antenna		Office National des Forets, Laboratoire National d'Entomologie Forestiere	sight
PSFOR	PSFOR589-13	BC-PNEF-PSFOR0466	BC-PNEF-PSFOR0466	BOLD:ACI5559		623[0n]	2		1	Yes				25-Aug-2009	Phaenops formaneki	A	leg		Office National des Forets, Laboratoire National d'Entomologie Forestiere	Polytrap
PSFOR	PSFOR709-13	BC-PNEF-PSFOR0586	BC-PNEF-PSFOR0586	BOLD:AAY0722		658[0n]	2		1	Yes				12-May-2011	Phloeotribus scarabaeoides	A	leg		Office National des Forets, Laboratoire National d'Entomologie Forestiere	flying
PSFOR	PSFOR710-13	BC-PNEF-PSFOR0587	BC-PNEF-PSFOR0587			307[0n]	5		1	No				07-Jun-2011	Phloeotribus spinulosus	A	leg		Office National des Forets, Laboratoire National d'Entomologie Forestiere	Polytrap
PSFOR	PSFOR276-13	BC-PNEF-PSFOR0248	BC-PNEF-PSFOR0248	BOLD:ABY3208		658[0n]	2		1	Yes				09-Jun-2009	Phloiotrya rufipes	A	leg		Office National des Forets, Laboratoire National d'Entomologie Forestiere	Polytrap etoh20%, sel 500g/5L, detergent, 15j
PSFOR	PSFOR906-14	BC-PASSIFOR0125	BC-PASSIFOR0125	BOLD:ABY3208		658[0n]	2		1	Yes				20-Jul-2013	Phloiotrya rufipes	adult			IRSTEA
PSFOR	PSFOR277-13	BC-PNEF-PSFOR0249	BC-PNEF-PSFOR0249	BOLD:ACG1400		658[0n]	2		1	Yes				21-Aug-2012	Phloiotrya tenuis	A	leg		Office National des Forets, Laboratoire National d'Entomologie Forestiere	Polytrap etoh20%, sel 500g/5L, detergent, 15j
PSFOR	PSFOR455-13	BC-PNEF-PSFOR0427	BC-PNEF-PSFOR0427	BOLD:AAD8900		658[0n]	2		1	Yes				12-Jun-2012	Phymatodes testaceus	adult	leg		Office National des Forets, Laboratoire National d'Entomologie Forestiere	Polytrap
PSFOR	PSFOR445-13	BC-PNEF-PSFOR0417	BC-PNEF-PSFOR0417	BOLD:AAD8900		656[0n]	2		1	Yes				12-Jun-2012	Phymatodes testaceus	adult	leg		Office National des Forets, Laboratoire National d'Entomologie Forestiere	Polytrap
PSFOR	PSFOR431-13	BC-PNEF-PSFOR0403	BC-PNEF-PSFOR0403	BOLD:AAD8900		658[0n]	2		1	Yes				21-Jun-2011	Phymatodes testaceus	adult	leg		Office National des Forets, Laboratoire National d'Entomologie Forestiere	Polytrap
PSFOR	PSFOR1051-14	PASSIFOR-NM13-071	PASSIFOR-NM13-071	BOLD:AAD8900		658[0n]	2		1	Yes				27-May-2011	Phymatodes testaceus	adult			Research Collection of Nicolas Moulin
PSFOR	PSFOR145-13	BC-PNEF-PSFOR0117	BC-PNEF-PSFOR0117	BOLD:AAY4067		658[0n]	2		1	Yes				30-Jun-2009	Pidonia lurida	A	leg		Office National des Forets, Laboratoire National d'Entomologie Forestiere	Polytrap etoh20%, sel 500g/5L, detergent, 15j
PSFOR	PSFOR802-13	BC-PNEF-PSFOR0679	BC-PNEF-PSFOR0679	BOLD:AAO1492		484[0n]	1		1	No				30-Jun-2009	Pityophagus ferrugineus	A	leg		Office National des Forets, Laboratoire National d'Entomologie Forestiere
PSFOR	PSFOR647-13	BC-PNEF-PSFOR0524	BC-PNEF-PSFOR0524	BOLD:AAO1492		658[0n]	2		1	Yes				29-May-2012	Pityophagus laevior	A	leg		Office National des Forets, Laboratoire National d'Entomologie Forestiere	Polytrap
PSFOR	PSFOR074-13	BC-PNEF-PSFOR0046	BC-PNEF-PSFOR0046	BOLD:ACD4228		658[0n]	2		1	Yes				11-Apr-2010	Plagionotus arcuatus	A	Antenna		Office National des Forets, Laboratoire National d'Entomologie Forestiere	flying
PSFOR	PSFOR010-13	BC-PASSIFOR0010	BC-PASSIFOR0010	BOLD:ACD4228		658[0n]	2		1	Yes					Plagionotus arcuatus	A			IRSTEA	Specimen en ETOH 96%, passage glycol
PSFOR	PSFOR640-13	BC-PNEF-PSFOR0517	BC-PNEF-PSFOR0517	BOLD:ABU7108		333[0n]	1		1	No				01-Jun-2010	Platycis cosnardi	A	leg		Office National des Forets, Laboratoire National d'Entomologie Forestiere	Polytrap
PSFOR	PSFOR222-13	BC-PNEF-PSFOR0194	BC-PNEF-PSFOR0194	BOLD:ACD3570		658[0n]	2		1	Yes				19-Jul-2011	Platydema europaeum	A	leg		Office National des Forets, Laboratoire National d'Entomologie Forestiere	Polytrap etoh20%, sel 500g/5L, detergent, 15j
PSFOR	PSFOR392-13	BC-PNEF-PSFOR0364	BC-PNEF-PSFOR0364	BOLD:AAU3930		658[0n]	2		1	Yes				12-Jun-2012	Platydema violaceum	adult	leg		Office National des Forets, Laboratoire National d'Entomologie Forestiere	Polytrap
PSFOR	PSFOR223-13	BC-PNEF-PSFOR0195	BC-PNEF-PSFOR0195	BOLD:AAU3930		658[0n]	2		1	Yes				06-Feb-2011	Platydema violaceum	A	leg		Office National des Forets, Laboratoire National d'Entomologie Forestiere	under bark
PSFOR	PSFOR492-13	BC-PASSIFOR0065	BC-PASSIFOR0065	BOLD:AAU3930		462[3n]	2		1	No				14-May-2012	Platydema violaceum	Adult			IRSTEA	Polytrap glycol + alcool: ETOH 70%
PSFOR	PSFOR800-13	BC-PNEF-PSFOR0677	BC-PNEF-PSFOR0677	BOLD:AAQ1308		607[0n]	1		1	No				10-Jul-2007	Platypus cylindrus	A	leg		Office National des Forets, Laboratoire National d'Entomologie Forestiere
PSFOR	PSFOR1071-14	PASSIFOR-NM13-091	PASSIFOR-NM13-091	BOLD:ACM3345		621[1n]	2		1	Yes				16-Jun-2011	Platypus cylindrus	adult			Research Collection of Nicolas Moulin
PSFOR	PSFOR173-13	BC-PNEF-PSFOR0145	BC-PNEF-PSFOR0145	BOLD:ACD4083		658[0n]	2		1	Yes				13-Dec-2012	Platyrhinus resinosus	A	leg		Office National des Forets, Laboratoire National d'Entomologie Forestiere
PSFOR	PSFOR174-13	BC-PNEF-PSFOR0146	BC-PNEF-PSFOR0146	BOLD:AAP7159		658[0n]	2		1	Yes				08-Jun-2010	Platystomos albinus	A	Antenna		Office National des Forets, Laboratoire National d'Entomologie Forestiere	Polytrap etoh20%, sel 500g/5L, detergent, 15j, bord ripisylve
PSFOR	PSFOR470-13	BC-PASSIFOR0043	BC-PASSIFOR0043	BOLD:AAP7159		658[0n]	2		1	Yes				11-Jun-2012	Platystomos albinus	Adult			IRSTEA	Polytrap glycol + alcool: ETOH 70%
PSFOR	PSFOR1013-14	PASSIFOR-NM13-033	PASSIFOR-NM13-033	BOLD:AAO1530		658[0n]	2		1	Yes				10-Jun-2012	Plegaderus dissectus	adult			Research Collection of Nicolas Moulin
PSFOR	PSFOR758-13	BC-PNEF-PSFOR0635	BC-PNEF-PSFOR0635	BOLD:ACI7822		658[0n]	2		1	Yes				01-Jun-2010	Podeonius acuticornis	A	leg		Office National des Forets, Laboratoire National d'Entomologie Forestiere	Polytrap
PSFOR	PSFOR967-14	BC-PSFOR-JD0121	BC-PSFOR-JD0121	BOLD:ACI7822		658[0n]	2		1	Yes				12-Jul-2008	Podeonius acuticornis	adult			Research Collection of Julien Delnatte	ex larva in low level red cavity in Castanea sativa
PSFOR	PSFOR076-13	BC-PNEF-PSFOR0048	BC-PNEF-PSFOR0048	BOLD:AAO3124		658[0n]	2		1	Yes				04-May-2012	Poecilium alni	A	leg		Office National des Forets, Laboratoire National d'Entomologie Forestiere	beating branches
PSFOR	PSFOR021-13	BC-PASSIFOR0021	BC-PASSIFOR0021	BOLD:AAO3124		658[0n]	2		1	Yes				14-May-2012	Poecilium alni	A	leg		IRSTEA	Polytrap glycol + alcool: ETOH 70%
PSFOR	PSFOR146-13	BC-PNEF-PSFOR0118	BC-PNEF-PSFOR0118	BOLD:ACD4031		655[0n]	2		1	Yes				27-Jul-2012	Poecilium lividum	A	leg		Office National des Forets, Laboratoire National d'Entomologie Forestiere	Reared from Quercus
PSFOR	PSFOR147-13	BC-PNEF-PSFOR0119	BC-PNEF-PSFOR0119	BOLD:ACD4128		658[0n]	2		1	Yes				13-Apr-2010	Poecilium pusillum	A	leg		Office National des Forets, Laboratoire National d'Entomologie Forestiere	Polytrap etoh20%, sel 500g/5L, detergent, 15j
PSFOR	PSFOR077-13	BC-PNEF-PSFOR0049	BC-PNEF-PSFOR0049	BOLD:AAN4233		658[0n]	2		1	Yes				29-May-2011	Poecilium rufipes	A	Antenna		Office National des Forets, Laboratoire National d'Entomologie Forestiere	on flowers
PSFOR	PSFOR148-13	BC-PNEF-PSFOR0120	BC-PNEF-PSFOR0120	BOLD:ACD4192		658[0n]	2		1	Yes				06-Feb-2012	Pogonocherus caroli	A	Antenna		Office National des Forets, Laboratoire National d'Entomologie Forestiere	Beating Pinus nigra salsmanni
PSFOR	PSFOR149-13	BC-PNEF-PSFOR0121	BC-PNEF-PSFOR0121	BOLD:ABW2218		658[0n]	2		1	Yes				07-Jul-2011	Pogonocherus decoratus	A	leg		Office National des Forets, Laboratoire National d'Entomologie Forestiere	Beating burnt Pinus sylvestris
PSFOR	PSFOR151-13	BC-PNEF-PSFOR0123	BC-PNEF-PSFOR0123	BOLD:ACI7569		658[0n]	2		1	Yes				04-May-2011	Pogonocherus hispidulus	A	leg		Office National des Forets, Laboratoire National d'Entomologie Forestiere	Beating
PSFOR	PSFOR483-13	BC-PASSIFOR0056	BC-PASSIFOR0056	BOLD:ACI7569		658[0n]	2		1	Yes				14-May-2012	Pogonocherus hispidulus	Adult			IRSTEA	Polytrap glycol + alcool: ETOH 70%
PSFOR	PSFOR986-14	PASSIFOR-NM13-006	PASSIFOR-NM13-006	BOLD:ACI7569		658[0n]	2		1	Yes				20-Jul-2012	Pogonocherus hispidulus	adult			Research Collection of Nicolas Moulin
PSFOR	PSFOR153-13	BC-PNEF-PSFOR0125	BC-PNEF-PSFOR0125	BOLD:ACD4193		658[0n]	2		1	Yes				16-Oct-2011	Pogonocherus ovatus	A	leg & antenna		Office National des Forets, Laboratoire National d'Entomologie Forestiere	Beating Abies dead branches
PSFOR	PSFOR712-13	BC-PNEF-PSFOR0589	BC-PNEF-PSFOR0589			281[0n]	2		1	No				15-Jun-2009	Polygraphus grandiclava	A	leg		Office National des Forets, Laboratoire National d'Entomologie Forestiere	Polytrap
PSFOR	PSFOR078-13	BC-PNEF-PSFOR0050	BC-PNEF-PSFOR0050	BOLD:AAB7646		649[0n]	2		1	Yes				07-Jul-2012	Prinobius myardi	A	leg		Office National des Forets, Laboratoire National d'Entomologie Forestiere	Polytrap etoh20%, sel 500g/5L, detergent, 15j
PSFOR	PSFOR079-13	BC-PNEF-PSFOR0051	BC-PNEF-PSFOR0051	BOLD:AAP8247		658[0n]	2		1	Yes				13-Jul-2010	Prionus coriarius	A	Antenna		Office National des Forets, Laboratoire National d'Entomologie Forestiere	Polytrap etoh20%, sel 500g/5L, detergent, 15j
PSFOR	PSFOR759-13	BC-PNEF-PSFOR0636	BC-PNEF-PSFOR0636	BOLD:ABA3476		658[0n]	2		1	Yes				27-Apr-2010	Procraerus tibialis	A	leg		Office National des Forets, Laboratoire National d'Entomologie Forestiere	Polytrap
PSFOR	PSFOR386-13	BC-PNEF-PSFOR0358	BC-PNEF-PSFOR0358	BOLD:ABU7017		658[0n]	2		1	Yes				05-Jul-2011	Prostomis mandibularis	adult	legs & antenna		Office National des Forets, Laboratoire National d'Entomologie Forestiere	Polytrap
PSFOR	PSFOR242-13	BC-PNEF-PSFOR0214	BC-PNEF-PSFOR0214	BOLD:AAY3268		658[0n]	2		1	Yes				01-Jan-2006	Protaetia aeruginosa	A	leg		Office National des Forets, Laboratoire National d'Entomologie Forestiere	reared
PSFOR	PSFOR243-13	BC-PNEF-PSFOR0215	BC-PNEF-PSFOR0215	BOLD:ACD3409		658[0n]	2		1	Yes				24-May-2011	Protaetia affinis	A	leg		Office National des Forets, Laboratoire National d'Entomologie Forestiere	Polytrap etoh20%, sel 500g/5L, detergent, 15j
PSFOR	PSFOR250-13	BC-PNEF-PSFOR0222	BC-PNEF-PSFOR0222	BOLD:AAH7719		658[0n]	2		1	Yes				26-Jun-2012	Protaetia cuprea	A	leg		Office National des Forets, Laboratoire National d'Entomologie Forestiere	Polytrap etoh20%, sel 500g/5L, detergent, 15j
PSFOR	PSFOR249-13	BC-PNEF-PSFOR0221	BC-PNEF-PSFOR0221	BOLD:AAH7719		658[0n]	2		1	Yes				07-Jul-2012	Protaetia cuprea metallica	A	leg		Office National des Forets, Laboratoire National d'Entomologie Forestiere	Polytrap etoh20%, sel 500g/5L, detergent, 15j
PSFOR	PSFOR251-13	BC-PNEF-PSFOR0223	BC-PNEF-PSFOR0223	BOLD:AAP9104		658[0n]	2		1	Yes				03-Aug-2010	Protaetia fieberi	A	leg		Office National des Forets, Laboratoire National d'Entomologie Forestiere	Polytrap MPG 50%, 1 mois
PSFOR	PSFOR244-13	BC-PNEF-PSFOR0216	BC-PNEF-PSFOR0216	BOLD:ABW2347		658[0n]	2		1	Yes				10-Jul-2012	Protaetia lugubris	A	leg		Office National des Forets, Laboratoire National d'Entomologie Forestiere	Polytrap MPG 50%, 1 mois
PSFOR	PSFOR245-13	BC-PNEF-PSFOR0217	BC-PNEF-PSFOR0217	BOLD:ACD3673		658[0n]	2		1	Yes				01-Jul-2010	Protaetia morio	A	leg		Office National des Forets, Laboratoire National d'Entomologie Forestiere	reared
PSFOR	PSFOR252-13	BC-PNEF-PSFOR0224	BC-PNEF-PSFOR0224	BOLD:ACD3894		658[0n]	2		1	Yes				29-May-2011	Protaetia oblonga	A	leg		Office National des Forets, Laboratoire National d'Entomologie Forestiere	sight
PSFOR	PSFOR246-13	BC-PNEF-PSFOR0218	BC-PNEF-PSFOR0218	BOLD:ACD3895		658[0n]	2		1	Yes				26-Jul-2010	Protaetia opaca	A	leg		Office National des Forets, Laboratoire National d'Entomologie Forestiere	sight
PSFOR	PSFOR1069-14	PASSIFOR-NM13-089	PASSIFOR-NM13-089	BOLD:ACG2753		658[0n]	2		1	Yes				27-May-2011	Pseudocistela ceramboides	adult			Research Collection of Nicolas Moulin
PSFOR	PSFOR199-13	BC-PNEF-PSFOR0171	BC-PNEF-PSFOR0171	BOLD:ACG2753		658[0n]	2		1	Yes				01-Jul-2009	Pseudocistela ceramboides	A	leg		Office National des Forets, Laboratoire National d'Entomologie Forestiere	Polytrap etoh20%, sel 500g/5L, detergent, 15j
PSFOR	PSFOR398-13	BC-PNEF-PSFOR0370	BC-PNEF-PSFOR0370	BOLD:ACG2753		658[0n]	2		1	Yes				21-Jun-2011	Pseudocistela ceramboides	adult	leg		Office National des Forets, Laboratoire National d'Entomologie Forestiere	Polytrap
PSFOR	PSFOR154-13	BC-PNEF-PSFOR0126	BC-PNEF-PSFOR0126	BOLD:ACD4159		658[0n]	2		1	Yes				15-May-2011	Pseudovadonia livida	A	Antenna		Office National des Forets, Laboratoire National d'Entomologie Forestiere	Flowers
PSFOR	PSFOR989-14	PASSIFOR-NM13-009	PASSIFOR-NM13-009	BOLD:AAO3198		658[0n]	2		1	Yes				01-Jul-2011	Pseudovadonia livida	adult			Research Collection of Nicolas Moulin
PSFOR	PSFOR679-13	BC-PNEF-PSFOR0556	BC-PNEF-PSFOR0556	BOLD:ACE2308		658[0n]	2		1	Yes				17-Jul-2012	Ptilinus fuscus	A	leg		Office National des Forets, Laboratoire National d'Entomologie Forestiere	Polytrap
PSFOR	PSFOR914-14	BC-PASSIFOR0133	BC-PASSIFOR0133	BOLD:AAX7240		658[0n]	2		1	Yes				20-Jul-2013	Ptilinus pectinicornis	adult			IRSTEA
PSFOR	PSFOR382-13	BC-PNEF-PSFOR0354	BC-PNEF-PSFOR0354	BOLD:AAX7240		624[0n]	1		1	No				05-Jul-2011	Ptilinus pectinicornis	adult	leg		Office National des Forets, Laboratoire National d'Entomologie Forestiere	Polytrap
PSFOR	PSFOR383-13	BC-PNEF-PSFOR0355	BC-PNEF-PSFOR0355	BOLD:AAX7240		608[3n]	1		1	No				12-Jun-2012	Ptilinus pectinicornis	adult	leg		Office National des Forets, Laboratoire National d'Entomologie Forestiere	Polytrap
PSFOR	PSFOR488-13	BC-PASSIFOR0061	BC-PASSIFOR0061	BOLD:AAO0353		375[0n]	1		1	No				14-May-2012	Ptinomorphus imperialis	Adult			IRSTEA	Polytrap glycol + alcool: ETOH 70%
PSFOR	PSFOR680-13	BC-PNEF-PSFOR0557	BC-PNEF-PSFOR0557	BOLD:ACI7655		407[0n]	5		1	No				21-Jul-2010	Ptinomorphus regalis	A	leg		Office National des Forets, Laboratoire National d'Entomologie Forestiere	beating oak dead branches
PSFOR	PSFOR681-13	BC-PNEF-PSFOR0558	BC-PNEF-PSFOR0558	BOLD:ACI7655		658[0n]	2		1	Yes				05-Jun-2012	Ptinomorphus regalis	A	leg		Office National des Forets, Laboratoire National d'Entomologie Forestiere	Polytrap
PSFOR	PSFOR683-13	BC-PNEF-PSFOR0560	BC-PNEF-PSFOR0560	BOLD:ACI7492		658[0n]	2		1	Yes				15-Jul-2009	Ptinus italicus	A	leg		Office National des Forets, Laboratoire National d'Entomologie Forestiere	Polytrap
PSFOR	PSFOR685-13	BC-PNEF-PSFOR0562	BC-PNEF-PSFOR0562	BOLD:ACI7768		658[0n]	2		1	Yes					Ptinus palliatus	A	leg		Office National des Forets, Laboratoire National d'Entomologie Forestiere	reared oak, collection period-summer 2002
PSFOR	PSFOR687-13	BC-PNEF-PSFOR0564	BC-PNEF-PSFOR0564			307[0n]	2		1	No				29-Apr-2002	Ptinus sexpunctatus	A	leg		Office National des Forets, Laboratoire National d'Entomologie Forestiere	Polytrap
PSFOR	PSFOR815-13	BC-PNEF-PSFOR0692	BC-PNEF-PSFOR0692	BOLD:AAX7413		658[0n]	2		1	Yes				02-Aug-2011	Purpuricenus kaehleri	A	leg		Office National des Forets, Laboratoire National d'Entomologie Forestiere
PSFOR	PSFOR295-13	BC-PNEF-PSFOR0267	BC-PNEF-PSFOR0267	BOLD:AAL1045		658[0n]	2		1	Yes				12-Jun-2012	Pyrochroa coccinea	adult	legs		Office National des Forets, Laboratoire National d'Entomologie Forestiere	Polytrap
PSFOR	PSFOR009-13	BC-PASSIFOR0009	BC-PASSIFOR0009	BOLD:AAL1045		644[0n]	2		1	Yes					Pyrochroa coccinea	A			IRSTEA	Specimen en ETOH 96%, passage glycol
PSFOR	PSFOR294-13	BC-PNEF-PSFOR0266	BC-PNEF-PSFOR0266	BOLD:ACI7808		658[0n]	2		1	Yes				15-May-2012	Pyrochroa serraticornis	adult	legs		Office National des Forets, Laboratoire National d'Entomologie Forestiere	Polytrap
PSFOR	PSFOR900-14	BC-PASSIFOR0119	BC-PASSIFOR0119	BOLD:AAV4200		658[0n]	2		1	Yes				20-Jul-2013	Pyropterus nigroruber	adult			IRSTEA
PSFOR	PSFOR481-13	BC-PASSIFOR0054	BC-PASSIFOR0054	BOLD:ACC9865		495[0n]	2		1	No				14-May-2012	Pyrrhidium sanguineum	Adult			IRSTEA	Polytrap glycol + alcool: ETOH 70%
PSFOR	PSFOR020-13	BC-PASSIFOR0020	BC-PASSIFOR0020	BOLD:ACC9865		658[0n]	2		1	Yes				30-May-2006	Pyrrhidium sanguineum	A	leg		IRSTEA	Polytrap glycol: sec
PSFOR	PSFOR082-13	BC-PNEF-PSFOR0054	BC-PNEF-PSFOR0054	BOLD:ACC9865		658[0n]	2		1	Yes				04-May-2011	Pyrrhidium sanguineum	A	Antenna		Office National des Forets, Laboratoire National d'Entomologie Forestiere	flying
PSFOR	PSFOR449-13	BC-PNEF-PSFOR0421	BC-PNEF-PSFOR0421	BOLD:ACC9865		466[0n]	5		1	No				15-May-2012	Pyrrhidium sanguineum	adult	leg		Office National des Forets, Laboratoire National d'Entomologie Forestiere	Polytrap
PSFOR	PSFOR236-13	BC-PNEF-PSFOR0208	BC-PNEF-PSFOR0208	BOLD:AAX9720		658[0n]	2		1	Yes				25-Jun-2012	Pytho depressus	A	leg		Office National des Forets, Laboratoire National d'Entomologie Forestiere	sight
PSFOR	PSFOR777-13	BC-PNEF-PSFOR0654	BC-PNEF-PSFOR0654	BOLD:ABX2287		658[0n]	2		1	Yes				01-Oct-2007	Rabocerus foveolatus	A	leg		Office National des Forets, Laboratoire National d'Entomologie Forestiere	Polytrap
PSFOR	PSFOR972-14	BC-PSFOR-JD0126	BC-PSFOR-JD0126	BOLD:ACN2295		658[0n]	2		1	Yes				10-Aug-2007	Reitterelater bouyoni	adult			Research Collection of Julien Delnatte
PSFOR	PSFOR973-14	BC-PSFOR-JD0127	BC-PSFOR-JD0127	BOLD:ACN2507		658[0n]	2		1	Yes				11-Mar-2006	Reitterelater dubius	adult			Research Collection of Julien Delnatte	in higher level cavity of Quercus sp. (on the ground)
PSFOR	PSFOR876-14	BC-PASSIFOR0094	BC-PASSIFOR0094	BOLD:ACJ7014		658[0n]	2		1	Yes				20-Jun-2013	Rhagium bifasciatum	adult			IRSTEA
PSFOR	PSFOR444-13	BC-PNEF-PSFOR0416	BC-PNEF-PSFOR0416	BOLD:AAE3490		658[0n]	2		1	Yes				12-Jun-2012	Rhagium bifasciatum	adult	leg		Office National des Forets, Laboratoire National d'Entomologie Forestiere	Polytrap
PSFOR	PSFOR880-14	BC-PASSIFOR0098	BC-PASSIFOR0098	BOLD:AAB4856		658[0n]	2		1	Yes				20-Jul-2013	Rhagium inquisitor	adult			IRSTEA
PSFOR	PSFOR435-13	BC-PNEF-PSFOR0407	BC-PNEF-PSFOR0407	BOLD:AAB4856		658[0n]	2		1	Yes				21-Jun-2011	Rhagium inquisitor	adult	leg		Office National des Forets, Laboratoire National d'Entomologie Forestiere	Polytrap
PSFOR	PSFOR083-13	BC-PNEF-PSFOR0055	BC-PNEF-PSFOR0055	BOLD:AAB4856		658[0n]	2		1	Yes				06-Sep-2011	Rhagium inquisitor	A	leg		Office National des Forets, Laboratoire National d'Entomologie Forestiere	flying
PSFOR	PSFOR440-13	BC-PNEF-PSFOR0412	BC-PNEF-PSFOR0412	BOLD:AAI0308		658[0n]	2		1	Yes				05-Jul-2011	Rhagium mordax	adult	leg		Office National des Forets, Laboratoire National d'Entomologie Forestiere	Polytrap
PSFOR	PSFOR884-14	BC-PASSIFOR0102	BC-PASSIFOR0102	BOLD:AAI0308		658[0n]	2		1	Yes				20-Jun-2013	Rhagium mordax	adult			IRSTEA
PSFOR	PSFOR084-13	BC-PNEF-PSFOR0056	BC-PNEF-PSFOR0056	BOLD:AAI0308		658[0n]	2		1	Yes				21-Apr-2011	Rhagium mordax	A	Antenna		Office National des Forets, Laboratoire National d'Entomologie Forestiere	flying
PSFOR	PSFOR027-13	BC-PASSIFOR0027	BC-PASSIFOR0027	BOLD:AAI0307		658[0n]	2		1	Yes				11-Jun-2012	Rhagium sycophanta	A	leg		IRSTEA	Polytrap glycol + alcool: ETOH 70%
PSFOR	PSFOR443-13	BC-PNEF-PSFOR0415	BC-PNEF-PSFOR0415	BOLD:AAI0307		658[0n]	2		1	Yes				12-Jun-2012	Rhagium sycophanta	adult	leg		Office National des Forets, Laboratoire National d'Entomologie Forestiere	Polytrap
PSFOR	PSFOR085-13	BC-PNEF-PSFOR0057	BC-PNEF-PSFOR0057	BOLD:ACA7495		658[0n]	2		1	Yes				03-May-2012	Rhamnusium bicolor	A	Antenna		Office National des Forets, Laboratoire National d'Entomologie Forestiere	flying
PSFOR	PSFOR182-13	BC-PNEF-PSFOR0154	BC-PNEF-PSFOR0154	BOLD:ACD4089		650[0n]	2		1	Yes				03-Aug-2012	Rhaphitropis oxyacanthae	A	leg		Office National des Forets, Laboratoire National d'Entomologie Forestiere	Polytrap etoh20%, sel 500g/5L, detergent, 15j
PSFOR	PSFOR560-13	BC-PNEF-PSFOR0437	BC-PNEF-PSFOR0437	BOLD:AAO0081		658[0n]	2		1	Yes				05-May-2012	Rhizophagus aeneus	A	legs		Office National des Forets, Laboratoire National d'Entomologie Forestiere	Polytrap
PSFOR	PSFOR569-13	BC-PNEF-PSFOR0446	BC-PNEF-PSFOR0446	BOLD:ACI7358		658[0n]	2		1	Yes				05-Jun-2012	Rhizophagus brancsiki	A	legs		Office National des Forets, Laboratoire National d'Entomologie Forestiere	Polytrap
PSFOR	PSFOR564-13	BC-PNEF-PSFOR0441	BC-PNEF-PSFOR0441	BOLD:AAO3223		404[0n]	4		1	No				12-Jun-2012	Rhizophagus cribratus	A	legs		Office National des Forets, Laboratoire National d'Entomologie Forestiere	Polytrap
PSFOR	PSFOR877-14	BC-PASSIFOR0095	BC-PASSIFOR0095	BOLD:AAO3223		658[0n]	2		1	Yes				20-Jul-2013	Rhizophagus cribratus	adult			IRSTEA
PSFOR	PSFOR484-13	BC-PASSIFOR0057	BC-PASSIFOR0057	BOLD:AAO3223		658[0n]	2		1	Yes				14-May-2012	Rhizophagus cribratus	Adult			IRSTEA	Polytrap glycol + alcool: ETOH 70%
PSFOR	PSFOR561-13	BC-PNEF-PSFOR0438	BC-PNEF-PSFOR0438	BOLD:AAO1180		658[0n]	2		1	Yes				08-May-2012	Rhizophagus depressus	A	legs		Office National des Forets, Laboratoire National d'Entomologie Forestiere	Polytrap MPG 50%, ETOH 20%
PSFOR	PSFOR566-13	BC-PNEF-PSFOR0443	BC-PNEF-PSFOR0443	BOLD:AAO1179		407[0n]	2		1	No				10-May-2012	Rhizophagus nitidulus	A	legs		Office National des Forets, Laboratoire National d'Entomologie Forestiere	Polytrap
PSFOR	PSFOR568-13	BC-PNEF-PSFOR0445	BC-PNEF-PSFOR0445	BOLD:ACI7735		648[0n]	2		1	Yes				12-Jun-2012	Rhizophagus paralellocollis	A	legs		Office National des Forets, Laboratoire National d'Entomologie Forestiere	Polytrap
PSFOR	PSFOR565-13	BC-PNEF-PSFOR0442	BC-PNEF-PSFOR0442	BOLD:ABA1325		609[0n]	1		1	No				15-Jun-2009	Rhizophagus perforatus	A	legs		Office National des Forets, Laboratoire National d'Entomologie Forestiere	Polytrap
PSFOR	PSFOR155-13	BC-PNEF-PSFOR0127	BC-PNEF-PSFOR0127	BOLD:ACD4107		658[0n]	2		1	Yes				04-May-2011	Ropalopus femoratus	A	Antenna		Office National des Forets, Laboratoire National d'Entomologie Forestiere	sight on flowers
PSFOR	PSFOR086-13	BC-PNEF-PSFOR0058	BC-PNEF-PSFOR0058	BOLD:ACD4209		658[0n]	2		1	Yes				03-Aug-2010	Rosalia alpina	A	Antenna		Office National des Forets, Laboratoire National d'Entomologie Forestiere	Polytrap etoh20%, sel 500g/5L, detergent, 15j
PSFOR	PSFOR311-13	BC-PNEF-PSFOR0283	BC-PNEF-PSFOR0283	BOLD:ACD4209		658[0n]	2		1	Yes				01-Jul-2012	Rosalia alpina	adult	tarsi		Office National des Forets, Laboratoire National d'Entomologie Forestiere
PSFOR	PSFOR278-13	BC-PNEF-PSFOR0250	BC-PNEF-PSFOR0250	BOLD:ACD3564		658[0n]	2		1	Yes				06-Jul-2011	Rushia parreyssi	A	leg		Office National des Forets, Laboratoire National d'Entomologie Forestiere	Polytrap etoh20%, sel 500g/5L, detergent, 15j
PSFOR	PSFOR451-13	BC-PNEF-PSFOR0423	BC-PNEF-PSFOR0423	BOLD:AAE6807		658[0n]	2		1	Yes				10-Jul-2012	Rutpela maculata	adult	leg		Office National des Forets, Laboratoire National d'Entomologie Forestiere	Polytrap
PSFOR	PSFOR450-13	BC-PNEF-PSFOR0422	BC-PNEF-PSFOR0422	BOLD:AAE6807		658[0n]	2		1	Yes				10-Jul-2012	Rutpela maculata	adult	leg		Office National des Forets, Laboratoire National d'Entomologie Forestiere	Polytrap
PSFOR	PSFOR345-13	BC-PNEF-PSFOR0317	BC-PNEF-PSFOR0317	BOLD:AAJ5831		658[0n]	2		1	Yes				21-Jun-2011	Salpingus planirostris	adult	leg		Office National des Forets, Laboratoire National d'Entomologie Forestiere	Polytrap
PSFOR	PSFOR494-13	BC-PASSIFOR0067	BC-PASSIFOR0067	BOLD:AAJ5831		381[0n]	1		1	No				14-May-2012	Salpingus planirostris	Adult			IRSTEA	Polytrap glycol + alcool: ETOH 70%
PSFOR	PSFOR1030-14	PASSIFOR-NM13-050	PASSIFOR-NM13-050	BOLD:AAO1200		658[0n]	2		1	Yes				21-May-2012	Salpingus ruficollis	adult			Research Collection of Nicolas Moulin
PSFOR	PSFOR346-13	BC-PNEF-PSFOR0318	BC-PNEF-PSFOR0318			200[0n]	1		1	No				15-May-2012	Salpingus ruficollis	adult	leg		Office National des Forets, Laboratoire National d'Entomologie Forestiere	Polytrap
PSFOR	PSFOR781-13	BC-PNEF-PSFOR0658	BC-PNEF-PSFOR0658	BOLD:ACI4722		622[0n]	2		1	Yes				15-Jul-2007	Salpingus tapirus	A	leg		Office National des Forets, Laboratoire National d'Entomologie Forestiere	Polytrap
PSFOR	PSFOR782-13	BC-PNEF-PSFOR0659	BC-PNEF-PSFOR0659	BOLD:ACI4860		658[0n]	2		1	Yes				12-May-2009	Salpingus zeneus	A	leg		Office National des Forets, Laboratoire National d'Entomologie Forestiere	Polytrap
PSFOR	PSFOR087-13	BC-PNEF-PSFOR0059	BC-PNEF-PSFOR0059	BOLD:ABW9440		658[0n]	2		1	Yes				22-Jun-2005	Saperda populnea	A	leg		Office National des Forets, Laboratoire National d'Entomologie Forestiere	flying
PSFOR	PSFOR088-13	BC-PNEF-PSFOR0060	BC-PNEF-PSFOR0060	BOLD:AAM0119		658[0n]	2		1	Yes				29-May-2011	Saperda scalaris	A	leg		Office National des Forets, Laboratoire National d'Entomologie Forestiere	Polytrap etoh20%, sel 500g/5L, detergent, 15j
PSFOR	PSFOR433-13	BC-PNEF-PSFOR0405	BC-PNEF-PSFOR0405	BOLD:AAM0119		658[0n]	2		1	Yes				05-Jul-2011	Saperda scalaris	adult	HW & Antenna		Office National des Forets, Laboratoire National d'Entomologie Forestiere	Polytrap
PSFOR	PSFOR200-13	BC-PNEF-PSFOR0172	BC-PNEF-PSFOR0172	BOLD:AAR4116		658[0n]	2		1	Yes				10-May-2012	Scaphidema metallicum	A	leg & antenna		Office National des Forets, Laboratoire National d'Entomologie Forestiere	sight
PSFOR	PSFOR862-14	BC-PASSIFOR0080	BC-PASSIFOR0080	BOLD:AAP7191		618[0n]	1		1	No				20-Jun-2013	Schizotus pectinicornis	adult			IRSTEA
PSFOR	PSFOR001-13	BC-PASSIFOR0001	BC-PASSIFOR0001	BOLD:AAP7191		658[0n]	2		1	Yes					Schizotus pectinicornis	A			IRSTEA	Specimen en ETOH 96%, passage glycol
PSFOR	PSFOR313-13	BC-PNEF-PSFOR0285	BC-PNEF-PSFOR0285	BOLD:ACI7823		658[0n]	2		1	Yes				07-Jun-2011	Scobicia pustulata	adult	leg		Office National des Forets, Laboratoire National d'Entomologie Forestiere	Polytrap
PSFOR	PSFOR424-13	BC-PNEF-PSFOR0396	BC-PNEF-PSFOR0396	BOLD:ABX9120		658[0n]	2		1	Yes				05-Jul-2011	Scolytus intricatus	adult	leg		Office National des Forets, Laboratoire National d'Entomologie Forestiere	Polytrap
PSFOR	PSFOR423-13	BC-PNEF-PSFOR0395	BC-PNEF-PSFOR0395			407[0n]	2		1	No				12-Jun-2012	Scolytus intricatus	adult	HW, FW & leg		Office National des Forets, Laboratoire National d'Entomologie Forestiere	Polytrap
PSFOR	PSFOR1066-14	PASSIFOR-NM13-086	PASSIFOR-NM13-086	BOLD:AAV2619		658[0n]	2		1	Yes				27-May-2011	Scolytus ratzeburgii	adult			Research Collection of Nicolas Moulin
PSFOR	PSFOR715-13	BC-PNEF-PSFOR0592	BC-PNEF-PSFOR0592			307[0n]	3		1	No				19-Jun-2004	Scolytus ratzeburgii	A	leg		Office National des Forets, Laboratoire National d'Entomologie Forestiere	flying
PSFOR	PSFOR089-13	BC-PNEF-PSFOR0061	BC-PNEF-PSFOR0061	BOLD:ACD4182		658[0n]	2		1	Yes				15-Jan-2007	Semanotus undatus	A	Antenna		Office National des Forets, Laboratoire National d'Entomologie Forestiere
PSFOR	PSFOR878-14	BC-PASSIFOR0096	BC-PASSIFOR0096	BOLD:ACI7484		658[0n]	2		1	Yes				20-Jul-2013	Serropalpus barbatus	adult			IRSTEA
PSFOR	PSFOR363-13	BC-PNEF-PSFOR0335	BC-PNEF-PSFOR0335	BOLD:ACI7484		658[0n]	2		1	Yes				05-Jul-2011	Serropalpus barbatus	adult	leg		Office National des Forets, Laboratoire National d'Entomologie Forestiere	Polytrap
PSFOR	PSFOR012-13	BC-PASSIFOR0012	BC-PASSIFOR0012	BOLD:AAO0157		658[0n]	2		1	Yes					Silvanus bidentatus	A			IRSTEA	Specimen en ETOH 96%, passage glycol
PSFOR	PSFOR881-14	BC-PASSIFOR0099	BC-PASSIFOR0099	BOLD:AAO4390		658[0n]	2		1	Yes				20-Jun-2013	Sinodendron cylindricum	adult			IRSTEA
PSFOR	PSFOR376-13	BC-PNEF-PSFOR0348	BC-PNEF-PSFOR0348	BOLD:AAO4390		657[1n]	2		1	Yes				21-Jun-2011	Sinodendron cylindricum	adult	leg		Office National des Forets, Laboratoire National d'Entomologie Forestiere	Polytrap
PSFOR	PSFOR259-13	BC-PNEF-PSFOR0231	BC-PNEF-PSFOR0231	BOLD:ACD3754		658[0n]	2		1	Yes				15-Jun-2009	Sinodendron cylindricum	A	leg		Office National des Forets, Laboratoire National d'Entomologie Forestiere	Polytrap etoh20%, sel 500g/5L, detergent, 15j
PSFOR	PSFOR783-13	BC-PNEF-PSFOR0660	BC-PNEF-PSFOR0660	BOLD:ACI4883		658[0n]	2		1	Yes				20-Jul-2011	Sphaeriestes castaneus	A	leg		Office National des Forets, Laboratoire National d'Entomologie Forestiere	Polytrap
PSFOR	PSFOR786-13	BC-PNEF-PSFOR0663	BC-PNEF-PSFOR0663			375[0n]	1		1	No				05-Jul-2006	Sphaeriestes stockmanni	A	leg		Office National des Forets, Laboratoire National d'Entomologie Forestiere	flying
PSFOR	PSFOR1032-14	PASSIFOR-NM13-052	PASSIFOR-NM13-052	BOLD:AAR9274		658[0n]	2		1	Yes				26-Jul-2012	Sphindus dubius	adult			Research Collection of Nicolas Moulin
PSFOR	PSFOR090-13	BC-PNEF-PSFOR0062	BC-PNEF-PSFOR0062	BOLD:ACD3989		651[0n]	2		1	Yes				29-Jul-2011	Spondylis buprestoides	A	Antenna		Office National des Forets, Laboratoire National d'Entomologie Forestiere	sight
PSFOR	PSFOR994-14	PASSIFOR-NM13-014	PASSIFOR-NM13-014	BOLD:ABY6965		658[0n]	2		1	Yes				26-Jul-2012	Stenagostus rhombeus	adult			Research Collection of Nicolas Moulin
PSFOR	PSFOR1060-14	PASSIFOR-NM13-080	PASSIFOR-NM13-080	BOLD:AAO4412		658[0n]	2		1	Yes				27-May-2011	Stenocorus meridianus	adult			Research Collection of Nicolas Moulin
PSFOR	PSFOR091-13	BC-PNEF-PSFOR0063	BC-PNEF-PSFOR0063	BOLD:ACD4222		658[0n]	2		1	Yes				03-Jun-2010	Stenocorus meridianus	A	Antenna		Office National des Forets, Laboratoire National d'Entomologie Forestiere	sight, beating branches
PSFOR	PSFOR225-13	BC-PNEF-PSFOR0197	BC-PNEF-PSFOR0197			506[0n]	2		1	Yes				27-May-2008	Stenomax foudrasi	A	leg		Office National des Forets, Laboratoire National d'Entomologie Forestiere	Polytrap etoh20%, sel 500g/5L, detergent, 15j
PSFOR	PSFOR093-13	BC-PNEF-PSFOR0065	BC-PNEF-PSFOR0065	BOLD:ACC3507		658[0n]	2		1	Yes				10-May-2009	Stenopterus rufus	A	leg		Office National des Forets, Laboratoire National d'Entomologie Forestiere	sight on flowers
PSFOR	PSFOR158-13	BC-PNEF-PSFOR0130	BC-PNEF-PSFOR0130	BOLD:ABV4009		658[0n]	2		1	Yes				28-Apr-2011	Stenostola ferrea	A	leg		Office National des Forets, Laboratoire National d'Entomologie Forestiere	Beating Tilia
PSFOR	PSFOR159-13	BC-PNEF-PSFOR0131	BC-PNEF-PSFOR0131	BOLD:ACD3940		656[2n]	2		1	Yes				16-Jun-2009	Stenurella bifasciata	A	leg		Office National des Forets, Laboratoire National d'Entomologie Forestiere	Polytrap etoh20%, sel 500g/5L, detergent, 15j
PSFOR	PSFOR987-14	PASSIFOR-NM13-007	PASSIFOR-NM13-007	BOLD:AAP7171		658[0n]	2		1	Yes				26-Jul-2012	Stenurella melanura	adult			Research Collection of Nicolas Moulin
PSFOR	PSFOR160-13	BC-PNEF-PSFOR0132	BC-PNEF-PSFOR0132	BOLD:AAP7171		658[0n]	2		1	Yes				31-Jul-2012	Stenurella melanura	A	leg		Office National des Forets, Laboratoire National d'Entomologie Forestiere	Polytrap etoh20%, sel 500g/5L, detergent, 15j
PSFOR	PSFOR453-13	BC-PNEF-PSFOR0425	BC-PNEF-PSFOR0425	BOLD:AAP7171		658[0n]	2		1	Yes				10-Jul-2012	Stenurella melanura	adult	leg		Office National des Forets, Laboratoire National d'Entomologie Forestiere	Polytrap
PSFOR	PSFOR454-13	BC-PNEF-PSFOR0426	BC-PNEF-PSFOR0426	BOLD:AAP7171		658[0n]	2		1	Yes				10-Jul-2012	Stenurella melanura	adult	leg		Office National des Forets, Laboratoire National d'Entomologie Forestiere	Polytrap
PSFOR	PSFOR452-13	BC-PNEF-PSFOR0424	BC-PNEF-PSFOR0424	BOLD:AAP7171		617[0n]	1		1	No				10-Jul-2012	Stenurella melanura	adult	leg		Office National des Forets, Laboratoire National d'Entomologie Forestiere	Polytrap
PSFOR	PSFOR161-13	BC-PNEF-PSFOR0133	BC-PNEF-PSFOR0133	BOLD:ABA3171		658[0n]	2		1	Yes				09-Jun-2009	Stenurella nigra	A	leg		Office National des Forets, Laboratoire National d'Entomologie Forestiere	Polytrap etoh20%, sel 500g/5L, detergent, 15j
PSFOR	PSFOR811-13	BC-PNEF-PSFOR0688	BC-PNEF-PSFOR0688	BOLD:ACI4611		658[0n]	2		1	Yes				15-Jul-2008	Stictoleptura erythroptera	A	leg		Office National des Forets, Laboratoire National d'Entomologie Forestiere
PSFOR	PSFOR163-13	BC-PNEF-PSFOR0135	BC-PNEF-PSFOR0135	BOLD:ACD4164		658[0n]	2		1	Yes				13-Jul-2011	Stictoleptura fontenayi	A	Antenna		Office National des Forets, Laboratoire National d'Entomologie Forestiere	sight in dead wood of Eucalyptus
PSFOR	PSFOR164-13	BC-PNEF-PSFOR0136	BC-PNEF-PSFOR0136	BOLD:AAI8975		658[0n]	2		1	Yes				01-Jul-2009	Stictoleptura rubra	A	Antenna		Office National des Forets, Laboratoire National d'Entomologie Forestiere	sight
PSFOR	PSFOR892-14	BC-PASSIFOR0111	BC-PASSIFOR0111	BOLD:AAI8975		658[0n]	2		1	Yes				20-Jul-2013	Stictoleptura rubra	adult			IRSTEA
PSFOR	PSFOR096-13	BC-PNEF-PSFOR0068	BC-PNEF-PSFOR0068	BOLD:AAO3504		658[0n]	2		1	Yes				13-Jul-2011	Stictoleptura scutellata	A	Antenna		Office National des Forets, Laboratoire National d'Entomologie Forestiere	sight in chamber on Eucalyptus
PSFOR	PSFOR165-13	BC-PNEF-PSFOR0137	BC-PNEF-PSFOR0137	BOLD:ACD4165		658[0n]	2		1	Yes				16-Jun-2009	Stictoleptura trisignata	A	leg		Office National des Forets, Laboratoire National d'Entomologie Forestiere	Polytrap etoh20%, sel 500g/5L, detergent, 15j
PSFOR	PSFOR797-13	BC-PNEF-PSFOR0674	BC-PNEF-PSFOR0674	BOLD:ACI4724		658[0n]	2		1	Yes				10-Jul-2012	Synchita mediolanensis	A	leg		Office National des Forets, Laboratoire National d'Entomologie Forestiere	Polytrap
PSFOR	PSFOR799-13	BC-PNEF-PSFOR0676	BC-PNEF-PSFOR0676	BOLD:ACG2750		658[0n]	2		1	Yes				18-May-2010	Synchita variegata	A	leg		Office National des Forets, Laboratoire National d'Entomologie Forestiere
PSFOR	PSFOR400-13	BC-PNEF-PSFOR0372	BC-PNEF-PSFOR0372	BOLD:ACA3908		658[0n]	2		1	Yes				21-Jun-2011	Taphrorychus bicolor	adult	leg		Office National des Forets, Laboratoire National d'Entomologie Forestiere	Polytrap
PSFOR	PSFOR556-13	BC-PNEF-PSFOR0433	BC-PNEF-PSFOR0433	BOLD:ACI7568		658[0n]	2		1	Yes				04-May-2010	Temnoscheila coerulea	A	legs		Office National des Forets, Laboratoire National d'Entomologie Forestiere	under bark of dead Pinus
PSFOR	PSFOR229-13	BC-PNEF-PSFOR0201	BC-PNEF-PSFOR0201	BOLD:ACD3563		658[0n]	2		1	Yes				27-Jun-2009	Tenebrio obscurus	A	Antenna		Office National des Forets, Laboratoire National d'Entomologie Forestiere	sight
PSFOR	PSFOR558-13	BC-PNEF-PSFOR0435	BC-PNEF-PSFOR0435			407[0n]	3		1	No				06-Jul-2010	Tenebroides fuscus	A	legs		Office National des Forets, Laboratoire National d'Entomologie Forestiere	Polytrap MPG 50%, ETOH 20%
PSFOR	PSFOR432-13	BC-PNEF-PSFOR0404	BC-PNEF-PSFOR0404	BOLD:ACD4027		658[0n]	2		1	Yes				21-Jun-2011	Tetropium castaneum	adult	leg		Office National des Forets, Laboratoire National d'Entomologie Forestiere	Polytrap
PSFOR	PSFOR166-13	BC-PNEF-PSFOR0138	BC-PNEF-PSFOR0138	BOLD:ACD4027		658[0n]	2		1	Yes				10-May-2011	Tetropium castaneum	A	Antenna		Office National des Forets, Laboratoire National d'Entomologie Forestiere	underneath barks, resinous logs
PSFOR	PSFOR988-14	PASSIFOR-NM13-008	PASSIFOR-NM13-008	BOLD:AAN3203		658[0n]	2		1	Yes				10-Jun-2012	Tetrops praeustus	adult			Research Collection of Nicolas Moulin
PSFOR	PSFOR447-13	BC-PNEF-PSFOR0419	BC-PNEF-PSFOR0419	BOLD:AAE9431		658[0n]	2		1	Yes				12-Jun-2012	Tetrops praeustus	adult	leg		Office National des Forets, Laboratoire National d'Entomologie Forestiere	Polytrap
PSFOR	PSFOR628-13	BC-PNEF-PSFOR0505	BC-PNEF-PSFOR0505			368[0n]	1		1	No				02-Jul-2010	Thanasimus formicarius	A	leg		Office National des Forets, Laboratoire National d'Entomologie Forestiere	Polytrap
PSFOR	PSFOR373-13	BC-PNEF-PSFOR0345	BC-PNEF-PSFOR0345			360[0n]	1		1	No				05-Jul-2011	Thanasimus formicarius	adult	leg		Office National des Forets, Laboratoire National d'Entomologie Forestiere	Polytrap
PSFOR	PSFOR875-14	BC-PASSIFOR0093	BC-PASSIFOR0093	BOLD:AAO4376		619[0n]	2		1	Yes				20-Jun-2013	Thymalus limbatus	adult			IRSTEA
PSFOR	PSFOR385-13	BC-PNEF-PSFOR0357	BC-PNEF-PSFOR0357	BOLD:AAO4376		627[0n]	1		1	No				21-Jun-2011	Thymalus limbatus	adult	leg		Office National des Forets, Laboratoire National d'Entomologie Forestiere	Polytrap
PSFOR	PSFOR554-13	BC-PNEF-PSFOR0431	BC-PNEF-PSFOR0431	BOLD:AAO4376		658[0n]	2		1	Yes				24-Jun-2012	Thymalus limbatus	A	legs		Office National des Forets, Laboratoire National d'Entomologie Forestiere	On rotten fallen tronc of Abies
PSFOR	PSFOR384-13	BC-PNEF-PSFOR0356	BC-PNEF-PSFOR0356	BOLD:AAO4376		658[0n]	2		1	Yes				12-Jun-2012	Thymalus limbatus	adult	leg		Office National des Forets, Laboratoire National d'Entomologie Forestiere	Polytrap
PSFOR	PSFOR629-13	BC-PNEF-PSFOR0506	BC-PNEF-PSFOR0506	BOLD:ACI5569		614[0n]	1		1	No				12-Jun-2012	Tilloidea unifasciata	A	leg		Office National des Forets, Laboratoire National d'Entomologie Forestiere	Polytrap
PSFOR	PSFOR375-13	BC-PNEF-PSFOR0347	BC-PNEF-PSFOR0347	BOLD:ACI8104		624[0n]	2		1	Yes				05-Jul-2011	Tillus elongatus	adult	leg		Office National des Forets, Laboratoire National d'Entomologie Forestiere	Polytrap
PSFOR	PSFOR370-13	BC-PNEF-PSFOR0342	BC-PNEF-PSFOR0342	BOLD:AAW6274		416[0n]	2		1	No				12-Jun-2012	Tillus elongatus	adult	leg		Office National des Forets, Laboratoire National d'Entomologie Forestiere	Polytrap
PSFOR	PSFOR004-13	BC-PASSIFOR0004	BC-PASSIFOR0004	BOLD:AAW6274		658[0n]	2		1	Yes					Tillus elongatus	A			IRSTEA	Specimen en ETOH 96%, passage glycol
PSFOR	PSFOR885-14	BC-PASSIFOR0103	BC-PASSIFOR0103	BOLD:AAW6274		658[0n]	2		1	Yes				20-Jul-2013	Tillus elongatus	adult			IRSTEA
PSFOR	PSFOR717-13	BC-PNEF-PSFOR0594	BC-PNEF-PSFOR0594			264[0n]	2		1	No				01-Jun-2005	Treptoplatypus oxyurus	A	leg		Office National des Forets, Laboratoire National d'Entomologie Forestiere	flying
PSFOR	PSFOR253-13	BC-PNEF-PSFOR0225	BC-PNEF-PSFOR0225	BOLD:AAO0586		658[0n]	2		1	Yes				27-May-2011	Trichius fasciatus	A	leg		Office National des Forets, Laboratoire National d'Entomologie Forestiere	Polytrap etoh20%, sel 500g/5L, detergent, 15j
PSFOR	PSFOR254-13	BC-PNEF-PSFOR0226	BC-PNEF-PSFOR0226	BOLD:AAO2365		658[0n]	2		1	Yes				12-Jun-2011	Trichius zonatus	A	leg		Office National des Forets, Laboratoire National d'Entomologie Forestiere	sight
PSFOR	PSFOR168-13	BC-PNEF-PSFOR0140	BC-PNEF-PSFOR0140	BOLD:ACD3982		656[0n]	2		1	Yes				01-Jul-2011	Trichoferus holosericeus	A	Antenna		Office National des Forets, Laboratoire National d'Entomologie Forestiere	Reared from Quercus
PSFOR	PSFOR097-13	BC-PNEF-PSFOR0069	BC-PNEF-PSFOR0069	BOLD:ACD4006		658[0n]	2		1	Yes				27-Jul-2010	Trichoferus pallidus	A	Antenna		Office National des Forets, Laboratoire National d'Entomologie Forestiere	Polytrap etoh20%, sel 500g/5L, detergent, 15j
PSFOR	PSFOR017-13	BC-PASSIFOR0017	BC-PASSIFOR0017	BOLD:ACD4006		658[0n]	2		1	Yes				10-Sep-2008	Trichoferus pallidus	A	leg		IRSTEA	Polytrap glycol: sec
PSFOR	PSFOR189-13	BC-PNEF-PSFOR0161	BC-PNEF-PSFOR0161	BOLD:AAO3297		658[0n]	2		1	Yes				15-Jun-2010	Triphyllus bicolor	A	leg		Office National des Forets, Laboratoire National d'Entomologie Forestiere	Polytrap etoh20%, sel 500g/5L, detergent, 15j
PSFOR	PSFOR1008-14	PASSIFOR-NM13-028	PASSIFOR-NM13-028	BOLD:ACM3625		612[2n]	2		1	Yes				16-Jun-2010	Triplax lepida	adult			Research Collection of Nicolas Moulin
PSFOR	PSFOR1072-14	PASSIFOR-NM13-092	PASSIFOR-NM13-092	BOLD:AAN9343		658[0n]	2		1	Yes				16-Jun-2011	Tritoma bipustulata	adult			Research Collection of Nicolas Moulin
PSFOR	PSFOR175-13	BC-PNEF-PSFOR0147	BC-PNEF-PSFOR0147	BOLD:ACD4204		658[0n]	2		1	Yes				19-May-2010	Tropideres albirostris	A	leg		Office National des Forets, Laboratoire National d'Entomologie Forestiere	Polytrap etoh20%, sel 500g/5L, detergent, 15j
PSFOR	PSFOR1038-14	PASSIFOR-NM13-058	PASSIFOR-NM13-058	BOLD:ACI7498		658[0n]	2		1	Yes				28-Apr-2011	Trox perrisii	adult			Research Collection of Nicolas Moulin
PSFOR	PSFOR668-13	BC-PNEF-PSFOR0545	BC-PNEF-PSFOR0545	BOLD:ACI7498		658[0n]	2		1	Yes				12-Jun-2012	Trox perrisii	A	leg		Office National des Forets, Laboratoire National d'Entomologie Forestiere	Polytrap
PSFOR	PSFOR872-14	BC-PASSIFOR0090	BC-PASSIFOR0090	BOLD:AAB7844		658[0n]	2		1	Yes				20-Jun-2013	Trypodendron domesticum	adult			IRSTEA
PSFOR	PSFOR406-13	BC-PNEF-PSFOR0378	BC-PNEF-PSFOR0378	BOLD:AAB7844		658[0n]	2		1	Yes				21-Jun-2011	Trypodendron domesticum	adult	leg		Office National des Forets, Laboratoire National d'Entomologie Forestiere	Polytrap
PSFOR	PSFOR401-13	BC-PNEF-PSFOR0373	BC-PNEF-PSFOR0373	BOLD:AAN2665		658[0n]	2		1	Yes				21-Jun-2011	Trypodendron lineatum	adult	legs & HW		Office National des Forets, Laboratoire National d'Entomologie Forestiere	Polytrap
PSFOR	PSFOR888-14	BC-PASSIFOR0106	BC-PASSIFOR0106	BOLD:AAN3729		641[0n]	2		1	Yes				20-Jun-2013	Trypodendron signatum	adult			IRSTEA
PSFOR	PSFOR416-13	BC-PNEF-PSFOR0388	BC-PNEF-PSFOR0388	BOLD:AAN3729		658[0n]	2		1	Yes				15-May-2012	Trypodendron signatum	adult	leg		Office National des Forets, Laboratoire National d'Entomologie Forestiere	Polytrap
PSFOR	PSFOR458-13	BC-PASSIFOR0031	BC-PASSIFOR0031			390[0n]	5		1	No				14-May-2012	Uleiota planatus	Adult			IRSTEA	Polytrap glycol + alcool: ETOH 70%
PSFOR	PSFOR227-13	BC-PNEF-PSFOR0199	BC-PNEF-PSFOR0199	BOLD:AAO3339		658[0n]	1		1	No				03-Dec-2010	Uloma culinaris	A	leg		Office National des Forets, Laboratoire National d'Entomologie Forestiere	sight
PSFOR	PSFOR348-13	BC-PNEF-PSFOR0320	BC-PNEF-PSFOR0320	BOLD:AAO0282		330[1n]	1		1	No				15-May-2012	Vincenzellus ruficollis	adult	legs & antenna		Office National des Forets, Laboratoire National d'Entomologie Forestiere	Polytrap
PSFOR	PSFOR689-13	BC-PNEF-PSFOR0566	BC-PNEF-PSFOR0566			407[0n]	3		1	No				20-Jul-2009	Xestobium declive	A	leg		Office National des Forets, Laboratoire National d'Entomologie Forestiere	Polytrap
PSFOR	PSFOR381-13	BC-PNEF-PSFOR0353	BC-PNEF-PSFOR0353	BOLD:ACG2740		624[0n]	1		1	No				15-May-2012	Xestobium plumbeum	adult	leg		Office National des Forets, Laboratoire National d'Entomologie Forestiere	Polytrap
PSFOR	PSFOR1041-14	PASSIFOR-NM13-061	PASSIFOR-NM13-061	BOLD:ABY1537		644[2n]	2		1	Yes				28-May-2010	Xestobium rufovillosum	adult			Research Collection of Nicolas Moulin
PSFOR	PSFOR690-13	BC-PNEF-PSFOR0567	BC-PNEF-PSFOR0567	BOLD:ABY1537		407[0n]	4		1	No				29-Apr-2003	Xestobium rufovillosum	A	leg		Office National des Forets, Laboratoire National d'Entomologie Forestiere	Polytrap
PSFOR	PSFOR409-13	BC-PNEF-PSFOR0381	BC-PNEF-PSFOR0381	BOLD:AAB9578		407[0n]	4		1	No				15-May-2012	Xyleborinus saxeseni	adult	leg		Office National des Forets, Laboratoire National d'Entomologie Forestiere	Polytrap
PSFOR	PSFOR468-13	BC-PASSIFOR0041	BC-PASSIFOR0041	BOLD:AAB9578		407[0n]	4		1	No				14-May-2012	Xyleborinus saxeseni	Adult			IRSTEA	Polytrap glycol + alcool: ETOH 70%
PSFOR	PSFOR402-13	BC-PNEF-PSFOR0374	BC-PNEF-PSFOR0374	BOLD:AAB9578		658[0n]	2		1	Yes				07-Jun-2011	Xyleborinus saxeseni	adult	leg		Office National des Forets, Laboratoire National d'Entomologie Forestiere	Polytrap
PSFOR	PSFOR489-13	BC-PASSIFOR0062	BC-PASSIFOR0062	BOLD:AAD0158		381[0n]	1		1	No				14-May-2012	Xyleborus dispar	Adult			IRSTEA	Polytrap glycol + alcool: ETOH 70%
PSFOR	PSFOR408-13	BC-PNEF-PSFOR0380	BC-PNEF-PSFOR0380	BOLD:AAD0158		658[0n]	2		1	Yes				15-May-2012	Xyleborus dispar	adult	leg		Office National des Forets, Laboratoire National d'Entomologie Forestiere	Polytrap
PSFOR	PSFOR404-13	BC-PNEF-PSFOR0376	BC-PNEF-PSFOR0376	BOLD:AAD0158		658[0n]	2		1	Yes				07-Jun-2011	Xyleborus dispar	adult	leg		Office National des Forets, Laboratoire National d'Entomologie Forestiere	Polytrap
PSFOR	PSFOR412-13	BC-PNEF-PSFOR0384	BC-PNEF-PSFOR0384	BOLD:ACI5066		658[0n]	2		1	Yes				12-Jun-2012	Xyleborus dryographus	adult	leg		Office National des Forets, Laboratoire National d'Entomologie Forestiere	Polytrap
PSFOR	PSFOR399-13	BC-PNEF-PSFOR0371	BC-PNEF-PSFOR0371	BOLD:ACI5066		658[0n]	2		1	Yes				07-Jun-2011	Xyleborus dryographus	adult	leg		Office National des Forets, Laboratoire National d'Entomologie Forestiere	Polytrap
PSFOR	PSFOR719-13	BC-PNEF-PSFOR0596	BC-PNEF-PSFOR0596			307[0n]	2		1	No				30-Aug-2011	Xyleborus eurygraphus	A	leg		Office National des Forets, Laboratoire National d'Entomologie Forestiere	Under bark of Pinus
PSFOR	PSFOR415-13	BC-PNEF-PSFOR0387	BC-PNEF-PSFOR0387	BOLD:AAO0226		657[1n]	2		1	Yes				12-Jun-2012	Xyleborus monographus	adult	HW, FW & leg		Office National des Forets, Laboratoire National d'Entomologie Forestiere	Polytrap
PSFOR	PSFOR1029-14	PASSIFOR-NM13-049	PASSIFOR-NM13-049	BOLD:AAO0226		594[0n]	1		1	No				13-Jul-2012	Xyleborus monographus	adult			Research Collection of Nicolas Moulin
PSFOR	PSFOR414-13	BC-PNEF-PSFOR0386	BC-PNEF-PSFOR0386	BOLD:AAO0226		658[0n]	2		1	Yes				12-Jun-2012	Xyleborus monographus	adult	leg		Office National des Forets, Laboratoire National d'Entomologie Forestiere	Polytrap
PSFOR	PSFOR403-13	BC-PNEF-PSFOR0375	BC-PNEF-PSFOR0375	BOLD:AAO0226		658[0n]	2		1	Yes				07-Jun-2011	Xyleborus monographus	adult	leg		Office National des Forets, Laboratoire National d'Entomologie Forestiere	Polytrap
PSFOR	PSFOR005-13	BC-PASSIFOR0005	BC-PASSIFOR0005	BOLD:AAO0226		658[0n]	2		1	Yes					Xyleborus monographus	A			IRSTEA	Specimen en ETOH 96%, passage glycol
PSFOR	PSFOR474-13	BC-PASSIFOR0047	BC-PASSIFOR0047			436[0n]	2		1	No				14-May-2012	Xyleborus monographus	Adult			IRSTEA	Polytrap glycol + alcool: ETOH 70%
PSFOR	PSFOR413-13	BC-PNEF-PSFOR0385	BC-PNEF-PSFOR0385	BOLD:AAF7523		632[0n]	2		1	Yes				15-May-2012	Xylosandrus germanus	adult	leg		Office National des Forets, Laboratoire National d'Entomologie Forestiere	Polytrap
PSFOR	PSFOR1061-14	PASSIFOR-NM13-081	PASSIFOR-NM13-081	BOLD:AAO4442		658[0n]	2		1	Yes				27-May-2011	Xylotrechus rusticus	adult			Research Collection of Nicolas Moulin
PSFOR	PSFOR282-13	BC-PNEF-PSFOR0254	BC-PNEF-PSFOR0254	BOLD:ACD3476		658[0n]	2		1	Yes				03-Jul-2012	Zilora obscura	A	leg		Office National des Forets, Laboratoire National d'Entomologie Forestiere	Polytrap etoh20%, sel 500g/5L, detergent, 15j

## Sheet: SpecimenData
Project:	PASSIFOR project - Reference library			User :	Rodolphe Rougerie
Created :	04-August-2014
Sample ID	Field ID	Museum ID	Collection Code	Institution Storing	Phylum	Class	Order	Family	Subfamily	Tribe	Genus	Species	Subspecies	Identifier	Identifier email	Identification method	Taxonomy Notes	Sex	Reproduction	Life Stage	Extra Info	Notes	Voucher Status	Tissue Descriptor	External URLs	Associated Taxa	Associated Specimens	Collectors	Collection Date	Country/Ocean	State/Province	Region	Sector	Exact Site	Lat	Lon	Elev	Depth	Elevation Precision	Depth Precision	GPS Source	Coordinate Accuracy	Event Time	Collection Date Accuracy	Habitat	Sampling Protocol	Collection Notes	Site Code	Collection Event ID
BC-PNEF-PSFOR0333	BC-PNEF-PSFOR0333			Office National des Forets, Laboratoire National d'Entomologie Forestiere	Arthropoda	Insecta	Coleoptera	Melandryidae	Melandryinae		Abdera	Abdera bifasciata		Thomas Barnouin	thomas.barnouin@onf.fr				S	adult	leg	Polytrap						T. Barnouin	07-Jun-2011	France		Gard		RBI Hort de Dieu	44.106	3.79
BC-PNEF-PSFOR0001	BC-PNEF-PSFOR0001			Office National des Forets, Laboratoire National d'Entomologie Forestiere	Arthropoda	Insecta	Coleoptera	Cerambycidae	Lamiinae		Acanthocinus	Acanthocinus aedilis		Guillem Parmain	guillem.parmain@onf.fr				S	A	leg	Polytrap etoh20%, sel 500g/5L, detergent, 15j						G. Parmain	26-Mar-2006	France	Languedoc-Roussillon	Aude		Antugnac	42.956	2.225					Google Earth
BC-PNEF-PSFOR0002	BC-PNEF-PSFOR0002			Office National des Forets, Laboratoire National d'Entomologie Forestiere	Arthropoda	Insecta	Coleoptera	Cerambycidae	Lamiinae		Acanthocinus	Acanthocinus reticulatus		Guillem Parmain	guillem.parmain@onf.fr				S	A	leg	reared						G. Parmain	06-Jun-2011	France	Languedoc-Roussillon	Aude	Puilaurens		42.804	2.299					Google Earth
BC-PNEF-PSFOR0070	BC-PNEF-PSFOR0070			Office National des Forets, Laboratoire National d'Entomologie Forestiere	Arthropoda	Insecta	Coleoptera	Cerambycidae	Lepturinae		Acmaeops	Acmaeops marginatus		Guillem Parmain	guillem.parmain@onf.fr				S	A	Antenna	Polytrap etoh20%, sel 500g/5L, detergent, 15j						T. Noblecourt	17-Jul-2012	France	Provence-Alpes-Cote d'Azur	Hautes-Alpes	Arvieux		44.767	6.739					Google Earth
BC-PNEF-PSFOR0686	BC-PNEF-PSFOR0686			Office National des Forets, Laboratoire National d'Entomologie Forestiere	Arthropoda	Insecta	Coleoptera	Cerambycidae	Lamiinae		Aegomorphus	Aegomorphus clavipes		Guillem Parmain	guillem.parmain@onf.fr				S	A	leg							G. Parmain	20-Jul-2012	France	Languedoc-Roussillon	Lozere	Meyrueis, PN des Cevennes	Chateau de Roquedois	44.162	3.438					Google Earth
BC-PNEF-PSFOR0003	BC-PNEF-PSFOR0003			Office National des Forets, Laboratoire National d'Entomologie Forestiere	Arthropoda	Insecta	Coleoptera	Cerambycidae			Aegosoma	Aegosoma scabricorne		Guillem Parmain	guillem.parmain@onf.fr				S	A	leg	reared						G. Parmain	27-Jul-2012	France	Languedoc-Roussillon	Pyrenees orientales		Prades	42.618	2.423					Google Earth
BC-PNEF-PSFOR0227	BC-PNEF-PSFOR0227			Office National des Forets, Laboratoire National d'Entomologie Forestiere	Arthropoda	Insecta	Coleoptera	Lucanidae			Aesalus	Aesalus scarabaeoides		Guillem Parmain	guillem.parmain@onf.fr				S	A	leg	inside Wood						G. Parmain	13-Nov-2011	France	Languedoc-Roussillon	Pyrenees Orientales		Sorede	42.531	2.956					Google Earth
BC-PNEF-PSFOR0453	BC-PNEF-PSFOR0453			Office National des Forets, Laboratoire National d'Entomologie Forestiere	Arthropoda	Insecta	Coleoptera	Buprestidae	Agrilinae		Agrilus	Agrilus biguttatus		Fabien Soldati	fabien.soldati@onf.fr				S	A	leg	Polytrap						T. Noblecourt	13-Jul-2010	France	Auvergne	Haute Loire	Gorge de l`Allier		45.068	3.55					Google Earth
PASSIFOR-NM13-073	PASSIFOR-NM13-073			Research Collection of Nicolas Moulin	Arthropoda	Insecta	Coleoptera	Elateridae	Elaterinae		Agriotes	Agriotes acuminatus		Rodolphe Rougerie	rrougeri@gmail.com	DNA	Was ID as pallidulus by N. Moulin. Likely a misID, but specimens needs to be checked.		S	adult								N. Moulin	27-May-2011	France	Ile-de-France	Val D`Oise	Marines	Buttes de Marines	49.152	1.996					Collector
PASSIFOR-NM13-095	PASSIFOR-NM13-095			Research Collection of Nicolas Moulin	Arthropoda	Insecta	Coleoptera	Elateridae	Elaterinae		Agriotes	Agriotes pallidulus		Rodolphe Rougerie	rrougeri@gmail.com	DNA	Was ID as acuminatus by N. Moulin. Considered likely misID, but specimens need to be checked.		S	adult								N. Moulin	27-May-2011	France	Ile-de-France	Val D`Oise	Marines	Buttes de Marines	49.152	1.996					Collector
BC-PNEF-PSFOR0643	BC-PNEF-PSFOR0643			Office National des Forets, Laboratoire National d'Entomologie Forestiere	Arthropoda	Insecta	Coleoptera	Elateridae	Elaterinae		Agriotes	Agriotes pilosellus		Thomas Barnouin	thomas.barnouin@onf.fr				S	A	leg	Polytrap						T. Barnouin	03-Jun-2008	France	Languedoc-Roussillon	Lozere		Foret de Marquaires	44.18	3.595					Google Earth
PASSIFOR-NM13-072	PASSIFOR-NM13-072			Research Collection of Nicolas Moulin	Arthropoda	Insecta	Coleoptera	Elateridae	Elaterinae		Agriotes	Agriotes pilosellus		Nicolas Moulin	nmentomo@gmail.com	Morphology			S	adult								N. Moulin	04-May-2011	France	Ile-de-France	Val D`Oise	Marines	Buttes de Marines	49.152	1.996					Collector
BC-PNEF-PSFOR0148	BC-PNEF-PSFOR0148			Office National des Forets, Laboratoire National d'Entomologie Forestiere	Arthropoda	Insecta	Coleoptera	Anthribidae	Anthribinae		Allandrus	Allandrus therondi		Herve Brustel	Herve.bruste@purpan.fr				S	A	leg	Polytrap (no attractant)						L. Micas	05-Jun-2009	France	Provence-Alpes-Cote d'Azur	Alpes de Haute Provence	RB du Pic de Couard	P. interception 0, FD Trois Asses (Tartonne)	44.066	6.382					Google Earth
BC-PNEF-PSFOR0420	BC-PNEF-PSFOR0420			Office National des Forets, Laboratoire National d'Entomologie Forestiere	Arthropoda	Insecta	Coleoptera	Cerambycidae	Lepturinae		Alosterna	Alosterna tabacicolor		Fabien Soldati	fabien.soldati@onf.fr				S	adult	leg	Polytrap						T. Noblecourt	15-May-2012	France		Essonne		Foret Domaniale de Verrieres	48.763	2.242
BC-PNEF-PSFOR0075	BC-PNEF-PSFOR0075			Office National des Forets, Laboratoire National d'Entomologie Forestiere	Arthropoda	Insecta	Coleoptera	Cerambycidae	Lepturinae		Alosterna	Alosterna tabacicolor		Guillem Parmain	guillem.parmain@onf.fr				S	A	leg & antenna	sight on flowers						G. Parmain	04-Aug-2011	France	Languedoc-Roussillon	Aude		Roquefort-de-Sault	42.739	2.2					Google Earth
BC-PASSIFOR0040	BC-PASSIFOR0040			IRSTEA	Arthropoda	Insecta	Coleoptera	Cerambycidae	Lepturinae		Alosterna	Alosterna tabacicolor		Benoit Nusillard	benoit.nusillard@irstea.fr				S	Adult		Polytrap glycol + alcool: ETOH 70%						C. Bouget	14-May-2012	France		Loiret, Chateau-Renard	Polytrap	Distrafor 176.1.2 R1	47.934	2.928
BC-PNEF-PSFOR0496	BC-PNEF-PSFOR0496			Office National des Forets, Laboratoire National d'Entomologie Forestiere	Arthropoda	Insecta	Coleoptera	Brentidae			Amorphocephala	Amorphocephala coronata		Fabien Soldati	fabien.soldati@onf.fr				S	A	leg	Polytrap						T. Noblecourt	30-Jun-2009	France	Provence-Alpes-Cote d'Azur	Var	Foret des Maures		43.197	6.329					Google Earth
BC-PNEF-PSFOR0598	BC-PNEF-PSFOR0598			Office National des Forets, Laboratoire National d'Entomologie Forestiere	Arthropoda	Insecta	Coleoptera	Elateridae	Elaterinae		Ampedus	Ampedus aurilegulus		Thomas Barnouin	thomas.barnouin@onf.fr				S	A	leg	beating oak flowers						G. Parmain	21-May-2009	France	Languedoc-Roussillon	Aude	Fabrezan		43.137	2.7					Google Earth
BC-PSFOR-JD0081	BC-PSFOR-JD0081			Research Collection of Julien Delnatte	Arthropoda	Insecta	Coleoptera	Elateridae	Elaterinae		Ampedus	Ampedus aurilegulus		Julien Delnatte	juliendelnatte@hotmail.com	Morphology			S	A		dry specimen	Morphology	Leg					21-Aug-2006	France	Aquitaine	Pyrenees Atlantiques		Sare	43.313	-1.58					Google Earth
BC-PSFOR-JD0111	BC-PSFOR-JD0111			Research Collection of Julien Delnatte	Arthropoda	Insecta	Coleoptera	Elateridae	Elaterinae		Ampedus	Ampedus balteatus		Julien Delnatte	juliendelnatte@hotmail.com	Morphology		F	S	adult				leg				H. Brustel	24-Jun-2007	France	Aquitaine	Landes		Massif des Landes	43.959	-0.78					Google Earth
BC-PSFOR-JD0067	BC-PSFOR-JD0067			Research Collection of Julien Delnatte	Arthropoda	Insecta	Coleoptera	Elateridae	Elaterinae		Ampedus	Ampedus balteatus		Julien Delnatte	juliendelnatte@hotmail.com	Morphology			S	A		dry specimen, Malaise trap	Morphology	Leg				H. Brustel	15-May-2005	France	Rhone-Alpes	Haute-Savoie	Chamonix	Pessiere, Bois de la Trappe	45.951	6.897					Google Earth
BC-PNEF-PSFOR0599	BC-PNEF-PSFOR0599			Office National des Forets, Laboratoire National d'Entomologie Forestiere	Arthropoda	Insecta	Coleoptera	Elateridae	Elaterinae		Ampedus	Ampedus balteatus		Thomas Barnouin	thomas.barnouin@onf.fr				S	A	leg	flying beating Pinus						G. Parmain	15-Jul-2010	France	Languedoc-Roussillon	Pyrenees Orientales	La Llagone		42.526	2.12					Google Earth
PASSIFOR-NM13-076	PASSIFOR-NM13-076			Research Collection of Nicolas Moulin	Arthropoda	Insecta	Coleoptera	Elateridae	Elaterinae		Ampedus	Ampedus balteatus		Nicolas Moulin	nmentomo@gmail.com	Morphology			S	adult								N. Moulin	04-May-2011	France	Ile-de-France	Val D`Oise	Marines	Buttes de Marines	49.152	1.996					Collector
BC-PSFOR-JD0064	BC-PSFOR-JD0064			Research Collection of Julien Delnatte	Arthropoda	Insecta	Coleoptera	Elateridae	Elaterinae		Ampedus	Ampedus brunnicornis		Julien Delnatte	juliendelnatte@hotmail.com	Morphology			S	A		dry specimen	Morphology	Leg					25-Feb-2003	France	Midi-Pyrenees	Aveyron	Bertholene	Chateau des Bourines	44.418	2.809					Google Earth
BC-PNEF-PSFOR0613	BC-PNEF-PSFOR0613			Office National des Forets, Laboratoire National d'Entomologie Forestiere	Arthropoda	Insecta	Coleoptera	Elateridae	Elaterinae		Ampedus	Ampedus brunnicornis		Thomas Barnouin	thomas.barnouin@onf.fr				S	A	leg	Polytrap						T. Barnouin	29-Jun-2010	France	Languedoc-Roussillon	Lozere		Altier	44.473	3.859					Google Earth
BC-PSFOR-JD0063	BC-PSFOR-JD0063			Research Collection of Julien Delnatte	Arthropoda	Insecta	Coleoptera	Elateridae	Elaterinae		Ampedus	Ampedus brunnicornis		Julien Delnatte	juliendelnatte@hotmail.com	Morphology	brusteli?		S	A	brusteli?	dry specimen	Morphology	Leg					05-Jun-2003	France	Provence-Alpes-Cote d'Azur	Alpes maritimes	PN Mercantour, Breil-sur-Roya	Bois Noir, Tunnel de Dea	43.956	7.467					Google Earth
BC-PNEF-PSFOR0614	BC-PNEF-PSFOR0614			Office National des Forets, Laboratoire National d'Entomologie Forestiere	Arthropoda	Insecta	Coleoptera	Elateridae	Elaterinae		Ampedus	Ampedus brunnicornis		Thomas Barnouin	thomas.barnouin@onf.fr				S	A	leg	flying						Laurent Velle	19-Apr-2011	France	Auvergne	Allier	Bellenaves	Foret des Collettes	46.197	3.022					Google Earth
BC-PNEF-PSFOR0600	BC-PNEF-PSFOR0600			Office National des Forets, Laboratoire National d'Entomologie Forestiere	Arthropoda	Insecta	Coleoptera	Elateridae	Elaterinae		Ampedus	Ampedus cardinalis		Thomas Barnouin	thomas.barnouin@onf.fr				S	A	leg	flying						T. Noblecourt	23-Sep-2009	France	Provence-Alpes-Cote d'Azur	Bouches du Rhone		Foret Domaniale de Cadarache	43.693	5.791					Google Earth
BC-PSFOR-JD0076	BC-PSFOR-JD0076			Research Collection of Julien Delnatte	Arthropoda	Insecta	Coleoptera	Elateridae	Elaterinae		Ampedus	Ampedus cardinalis		Julien Delnatte	juliendelnatte@hotmail.com	Morphology			S	A		dry specimen	Morphology	Leg					02-Apr-2010	France	Provence-Alpes-Cote d'Azur	Bouches du Rhone		Foret Domaniale de Cadarache	43.693	5.791					Google Earth
BC-PSFOR-JD0079	BC-PSFOR-JD0079			Research Collection of Julien Delnatte	Arthropoda	Insecta	Coleoptera	Elateridae	Elaterinae		Ampedus	Ampedus cardinalis		Julien Delnatte	juliendelnatte@hotmail.com	Morphology	melonii?		S	A	melonii?	dry specimen	Morphology	Leg				F. Soldati	12-May-2009	France	Corsica	Zonza		Col d`Illarata	41.709	9.21					Google Earth
BC-PNEF-PSFOR0611	BC-PNEF-PSFOR0611			Office National des Forets, Laboratoire National d'Entomologie Forestiere	Arthropoda	Insecta	Coleoptera	Elateridae	Elaterinae		Ampedus	Ampedus cinnabarinus		Thomas Barnouin	thomas.barnouin@onf.fr				S	A	leg	flying						Phillipe Millarakis	15-Oct-2008	France	Lorraine	Meuse	Foret de Comercy		48.745	5.557					Google Earth
BC-PNEF-PSFOR0602	BC-PNEF-PSFOR0602			Office National des Forets, Laboratoire National d'Entomologie Forestiere	Arthropoda	Insecta	Coleoptera	Elateridae	Elaterinae		Ampedus	Ampedus elegantulus		Thomas Barnouin	thomas.barnouin@onf.fr				S	A	leg	on rotten Abies						Herve Brustel	31-Jan-2005	France	Languedoc-Roussillon	Aude	Puilaurens		42.804	2.299					Google Earth
BC-PNEF-PSFOR0607	BC-PNEF-PSFOR0607			Office National des Forets, Laboratoire National d'Entomologie Forestiere	Arthropoda	Insecta	Coleoptera	Elateridae	Elaterinae		Ampedus	Ampedus elongatulus		Thomas Barnouin	thomas.barnouin@onf.fr				S	A	leg	flying						Fabien Soldati	24-May-2012	France	Provence-Alpes-Cote d'Azur	Hautes Alpes	Ville vieille. Chateau Queyras		44.758	6.792					Google Earth
BC-PSFOR-JD0087	BC-PSFOR-JD0087			Research Collection of Julien Delnatte	Arthropoda	Insecta	Coleoptera	Elateridae	Elaterinae		Ampedus	Ampedus elongatulus		Julien Delnatte	juliendelnatte@hotmail.com	Morphology			S	adult				leg					21-May-2013	France	Picardy	Oise		Ermenonville	49.128	2.698					Google Earth
BS-PSFOR-BD0004	BS-PSFOR-BD0004			Research Collection of Benoit Dodelin	Arthropoda	Insecta	Coleoptera	Elateridae	Elaterinae		Ampedus	Ampedus elongatulus		Rodolphe Rougerie	rrougeri@gmail.com	DNA	Initial ID by B. Dodelin was A. pomorum (considered likely an error by J. Delnatte) - Specimen needs to be checked.		S	Adult								Benoit Dodelin	11-Jun-2006	France		Drome		Foret de Sao, piege C	44.656	5.121					Google Earth
BC-PSFOR-JD0056	BC-PSFOR-JD0056			Research Collection of Julien Delnatte	Arthropoda	Insecta	Coleoptera	Elateridae	Elaterinae		Ampedus	Ampedus elongatulus		Julien Delnatte	juliendelnatte@hotmail.com	Morphology			S	A		dry specimen	Morphology	Leg					18-May-2013	France	Languedoc-Roussillon	Aude	Reine les bains		42.918	2.32					Google Earth
BC-PNEF-PSFOR0604	BC-PNEF-PSFOR0604			Office National des Forets, Laboratoire National d'Entomologie Forestiere	Arthropoda	Insecta	Coleoptera	Elateridae	Elaterinae		Ampedus	Ampedus elongatulus		Thomas Barnouin	thomas.barnouin@onf.fr		Initial ID was glycereus; considered a syn. of elongatulus (T. Barnouin)		S	A	leg	Polytrap						Laurent Velle	15-Jun-2010	France	Auvergne	Allier	Foret de Troncais		46.608	2.682					Google Earth
BC-PSFOR-JD0078	BC-PSFOR-JD0078			Research Collection of Julien Delnatte	Arthropoda	Insecta	Coleoptera	Elateridae	Elaterinae		Ampedus	Ampedus elongatulus		Julien Delnatte	juliendelnatte@hotmail.com	Morphology			S	A		dry specimen	Morphology	Leg					10-Jun-2007	France	Midi-Pyrenees	Lot		Bois de la Pannonie	44.777	1.638					Google Earth
BC-PSFOR-JD0082	BC-PSFOR-JD0082			Research Collection of Julien Delnatte	Arthropoda	Insecta	Coleoptera	Elateridae	Elaterinae		Ampedus	Ampedus erythrogonus		Julien Delnatte	juliendelnatte@hotmail.com	Morphology			S	A		dry specimen	Morphology	Leg					13-Sep-2008	France	Provence-Alpes-Cote d'Azur	Alpes maritimes	PN Mercantour	Saint-Martin-Vesubie, Vallon du Boreon	44.083	7.25					Google Earth
BC-PSFOR-JD0083	BC-PSFOR-JD0083			Research Collection of Julien Delnatte	Arthropoda	Insecta	Coleoptera	Elateridae	Elaterinae		Ampedus	Ampedus erythrogonus		Julien Delnatte	juliendelnatte@hotmail.com	Morphology			S	A		dry specimen, Malaise trap	Morphology	Leg				H. Brustel	30-May-2005	France	Rhone-Alpes	Haute-Savoie		Les Houches, `chez Morand`, Pessiere	45.888	6.799					Google Earth
BC-PNEF-PSFOR0603	BC-PNEF-PSFOR0603			Office National des Forets, Laboratoire National d'Entomologie Forestiere	Arthropoda	Insecta	Coleoptera	Elateridae	Elaterinae		Ampedus	Ampedus erythrogonus		Thomas Barnouin	thomas.barnouin@onf.fr				S	A	leg	Polytrap						T. Noblecourt	04-May-2010	France	Auvergne	Haute-Loire	Gorge de l`Allier		45.068	3.55					Google Earth
BC-PNEF-PSFOR0605	BC-PNEF-PSFOR0605			Office National des Forets, Laboratoire National d'Entomologie Forestiere	Arthropoda	Insecta	Coleoptera	Elateridae	Elaterinae		Ampedus	Ampedus melanurus		Thomas Barnouin	thomas.barnouin@onf.fr				S	A	leg	flying						G. Parmain	09-Apr-2010	France	Languedoc-Roussillon	Aude	Puilaurens. Col de Camperier		42.81	2.28					Google Earth
BC-PSFOR-JD0090	BC-PSFOR-JD0090			Research Collection of Julien Delnatte	Arthropoda	Insecta	Coleoptera	Elateridae	Elaterinae		Ampedus	Ampedus melonii		Julien Delnatte	juliendelnatte@hotmail.com	Morphology			S	adult				leg					24-Sep-2013	France	Corsica	Haute Corse		Cervione	42.331	9.49					Google Earth
BS-PSFOR-BD0003	BS-PSFOR-BD0003			Research Collection of Benoit Dodelin	Arthropoda	Insecta	Coleoptera	Elateridae	Elaterinae		Ampedus	Ampedus nemoralis		Benoit Dodelin	benoit.dodelin@laposte.net				S	Adult								Benoit Dodelin	11-May-2011	France		Ain		Montagnat, piege 24	46.17	5.284					Google Earth
BC-PSFOR-JD0033	BC-PSFOR-JD0033			Research Collection of Julien Delnatte	Arthropoda	Insecta	Coleoptera	Elateridae	Elaterinae		Ampedus	Ampedus nemoralis		Julien Delnatte	juliendelnatte@hotmail.com				S	Adult		ETOH70 - Sensu Platia, 1994, Laibner 2001						Benoit Nusillard	11-Jun-2012	France				131.2 R2 IRSTEA-Dynafor2012
BC-PSFOR-JD0086	BC-PSFOR-JD0086			Research Collection of Julien Delnatte	Arthropoda	Insecta	Coleoptera	Elateridae	Elaterinae		Ampedus	Ampedus nemoralis		Julien Delnatte	juliendelnatte@hotmail.com	Morphology			S	adult				leg					01-Jun-2013	France	Rhone-Alpes	Ain		Montagnat	46.17	5.284					Google Earth
BC-PSFOR-JD0080	BC-PSFOR-JD0080			Research Collection of Julien Delnatte	Arthropoda	Insecta	Coleoptera	Elateridae	Elaterinae		Ampedus	Ampedus nigerrimus		Julien Delnatte	juliendelnatte@hotmail.com	Morphology			S	A		dry specimen	Morphology	Leg					30-Jan-2009	France	Languedoc-Roussillon	Gard		Foret de Valbonne	44.234	4.572					Google Earth
BC-PSFOR-JD0084	BC-PSFOR-JD0084			Research Collection of Julien Delnatte	Arthropoda	Insecta	Coleoptera	Elateridae	Elaterinae		Ampedus	Ampedus nigerrimus		Julien Delnatte	juliendelnatte@hotmail.com	Morphology			S	A		dry specimen	Morphology	Leg				H. Brustel	10-Mar-2009	France	Midi-Pyrenees	Lot		St Jean Lagineste	44.824	1.862					Google Earth
BC-PSFOR-JD0057	BC-PSFOR-JD0057			Research Collection of Julien Delnatte	Arthropoda	Insecta	Coleoptera	Elateridae	Elaterinae		Ampedus	Ampedus nigerrimus		Julien Delnatte	juliendelnatte@hotmail.com	Morphology			S	A		Ethanol 70%	Morphology	Leg					03-Mar-2012	France	Languedoc-Roussillon	Pyrenees Orientales		Sorede	42.531	2.956					Google Earth
BC-PNEF-PSFOR0310	BC-PNEF-PSFOR0310			Office National des Forets, Laboratoire National d'Entomologie Forestiere	Arthropoda	Insecta	Coleoptera	Elateridae	Elaterinae		Ampedus	Ampedus nigerrimus		Thomas Barnouin	thomas.barnouin@onf.fr				S	adult	leg	Polytrap						T. Barnouin	07-Jun-2011	France		Gard		RBI Hort de Dieu	44.106	3.79
BC-PNEF-PSFOR0615	BC-PNEF-PSFOR0615			Office National des Forets, Laboratoire National d'Entomologie Forestiere	Arthropoda	Insecta	Coleoptera	Elateridae	Elaterinae		Ampedus	Ampedus nigrinus		Thomas Barnouin	thomas.barnouin@onf.fr				S	A	leg	Polytrap						T. Noblecourt	31-May-2011	France	Auvergne	Puy-de-Dome		Nord Forez	45.926	3.56					Google Earth
BC-PSFOR-JD0113	BC-PSFOR-JD0113			Research Collection of Julien Delnatte	Arthropoda	Insecta	Coleoptera	Elateridae	Elaterinae		Ampedus	Ampedus nigrinus		Julien Delnatte	juliendelnatte@hotmail.com	Morphology			S	adult		Fiche Donon2009-20, polytrap#4		leg				L.Fuchs	24-Jun-2009	France	Alsace	Bas-Rhin	Foret Domaniale de Donon	Donon	48.435	7.271					Google Earth
BC-PSFOR-JD0066	BC-PSFOR-JD0066			Research Collection of Julien Delnatte	Arthropoda	Insecta	Coleoptera	Elateridae	Elaterinae		Ampedus	Ampedus pomonae		Julien Delnatte	juliendelnatte@hotmail.com	Morphology			S	A		dry specimen	Morphology	Leg				H. Brustel	14-Feb-2008	France	Aquitaine	Landes		Heugas, Barthes de Luy	43.642	-1.081					Google Earth
BC-PSFOR-JD0034	BC-PSFOR-JD0034			Research Collection of Julien Delnatte	Arthropoda	Insecta	Coleoptera	Elateridae	Elaterinae		Ampedus	Ampedus pomorum		Julien Delnatte	juliendelnatte@hotmail.com				S	Adult		Dry leg - reared ex larva							21-May-2010	France		Haute-Marne		Foret d`Auberive	47.767	5.02					Google Earth
BS-PSFOR-BD0011	BS-PSFOR-BD0011			Research Collection of Benoit Dodelin	Arthropoda	Insecta	Coleoptera	Elateridae	Elaterinae		Ampedus	Ampedus pomorum		Lucien Leseigneur					S	Adult	det. L. Leseigneur	Sous ecorce de tremble mort, classe II						Benoit Dodelin	18-Jun-2003	France		Sarthe		Rhonne, parcelle H, station 2	47.903	0.225					Google Earth
BS-PSFOR-BD0005	BS-PSFOR-BD0005			Research Collection of Benoit Dodelin	Arthropoda	Insecta	Coleoptera	Elateridae	Elaterinae		Ampedus	Ampedus pomorum		Julien Delnatte	juliendelnatte@hotmail.com		Was ID by B. Dodelin as A. nemoralis; corrected by J. Delnatte (10/2013: "antennomères 2 et 3 inégaux, le 3 plus long")		S	Adult								Benoit Dodelin	06-Jun-2011	France		Ain		Montanges, Pont des Pierres, piege 8	46.165	5.801					Google Earth
BS-PSFOR-BD0007	BS-PSFOR-BD0007			Research Collection of Benoit Dodelin	Arthropoda	Insecta	Coleoptera	Elateridae	Elaterinae		Ampedus	Ampedus pomorum		Benoit Dodelin	benoit.dodelin@laposte.net				S	Adult								Benoit Dodelin	22-Jul-2003	France		Sarthe		Rhonne, piege 3	47.903	0.225					Google Earth
BC-PSFOR-JD0035	BC-PSFOR-JD0035			Research Collection of Julien Delnatte	Arthropoda	Insecta	Coleoptera	Elateridae	Elaterinae		Ampedus	Ampedus pomorum		Julien Delnatte	juliendelnatte@hotmail.com				S	Adult		Dry leg - en loge, carie blanche de Hetre						Herve Brustel	01-Sep-2004	France		Haute-Garonne		Foret de Gresigne	44.035	1.744					Google Earth
BC-PSFOR-JD0037	BC-PSFOR-JD0037			Research Collection of Julien Delnatte	Arthropoda	Insecta	Coleoptera	Elateridae	Elaterinae		Ampedus	Ampedus pomorum		Julien Delnatte	juliendelnatte@hotmail.com			F	S	Adult		Dry leg - larve dans carie blanche grume Populus sp., rec. IX.2005							22-Jun-2008	France		Hautes-Alpes		Ailefroide	44.885	6.451					Google Earth
BS-PSFOR-BD0009	BS-PSFOR-BD0009			Research Collection of Benoit Dodelin	Arthropoda	Insecta	Coleoptera	Elateridae	Elaterinae		Ampedus	Ampedus pomorum		Julien Delnatte	juliendelnatte@hotmail.com		Was ID by B. Dodelin as A. nemoralis; corrected by J. Delnatte (10/2013: "antennomères 2 et 3 inégaux, le 3 plus long")		S	Adult								Benoit Dodelin	22-May-2011	France		Ain		Montanges, Pont des Pierres, piege 10	46.165	5.801					Google Earth
BC-PSFOR-JD0042	BC-PSFOR-JD0042			Research Collection of Julien Delnatte	Arthropoda	Insecta	Coleoptera	Elateridae	Elaterinae		Ampedus	Ampedus pomorum		Julien Delnatte	juliendelnatte@hotmail.com				S	Adult		Dry leg - en loge, carie blanche de grume Hetre							01-Sep-2005	France		Moselle		Montenach	49.42	6.381					Google Earth
BS-PSFOR-BD0008	BS-PSFOR-BD0008			Research Collection of Benoit Dodelin	Arthropoda	Insecta	Coleoptera	Elateridae	Elaterinae		Ampedus	Ampedus pomorum		Julien Delnatte	juliendelnatte@hotmail.com		Was ID by B. Dodelin as A. nemoralis; corrected by J. Delnatte (10/2013: "antennomères 2 et 3 inégaux, le 3 plus long")		S	Adult								Benoit Dodelin	22-May-2011	France		Ain		Montanges, Pont des Pierres, piege 10	46.165	5.801					Google Earth
BC-PSFOR-JD0077	BC-PSFOR-JD0077			Research Collection of Julien Delnatte	Arthropoda	Insecta	Coleoptera	Elateridae	Elaterinae		Ampedus	Ampedus praestus		Julien Delnatte	juliendelnatte@hotmail.com	Morphology			S	A		dry specimen	Morphology	Leg					14-Nov-2007	France	Provence-Alpes-Cote d'Azur	Vaucluse		Mormoiron	44.066	5.188					Google Earth
BC-PNEF-PSFOR0612	BC-PNEF-PSFOR0612			Office National des Forets, Laboratoire National d'Entomologie Forestiere	Arthropoda	Insecta	Coleoptera	Elateridae	Elaterinae		Ampedus	Ampedus praestus		Thomas Barnouin	thomas.barnouin@onf.fr				S	A	leg	flying						T. Noblecourt	22-Jun-2010	France	Provence-Alpes-Cote d'Azur	Bouches du Rhone		Foret Domaniale de Cadarache	43.693	5.791					Google Earth
BC-PSFOR-JD0044	BC-PSFOR-JD0044			Research Collection of Julien Delnatte	Arthropoda	Insecta	Coleoptera	Elateridae	Elaterinae		Ampedus	Ampedus quercicola		Julien Delnatte	juliendelnatte@hotmail.com	DNA	Was ID as pomorum; considered likely a quercicola by J. Delnatte, but specimen needs to be checked		S	Adult		ETOH70						Benoit Nusillard	11-Jun-2012	France				131.2 R2 IRSTEA-Dynafor2012
PASSIFOR-NM13-024	PASSIFOR-NM13-024			Research Collection of Nicolas Moulin	Arthropoda	Insecta	Coleoptera	Elateridae	Elaterinae		Ampedus	Ampedus quercicola		Rodolphe Rougerie	rrougeri@gmail.com	DNA and habitus	Initial ID was pomonae, by N. Moulin		S	adult								N. Moulin	04-Jul-2012	France	Ile-de-France	Val D`Oise	Jouy le Moutier	Foret de l`Hautil	49.006	2.013					Collector
BS-PSFOR-BD0001	BS-PSFOR-BD0001			Research Collection of Benoit Dodelin	Arthropoda	Insecta	Coleoptera	Elateridae	Elaterinae		Ampedus	Ampedus quercicola		Julien Delnatte	juliendelnatte@hotmail.com		Was ID as A. pomorum by B. Dodelin; corrected by JD, 10/2013: "bien caractérisé, ponctuation plus dense et plus serrée an avant que sur le bas du disque du pronotum"		S	Adult								Benoit Dodelin	11-May-2011	France		Ain		Montagnat, piege 24	46.17	5.284					Google Earth
BC-PNEF-PSFOR0314	BC-PNEF-PSFOR0314			Office National des Forets, Laboratoire National d'Entomologie Forestiere	Arthropoda	Insecta	Coleoptera	Elateridae	Elaterinae		Ampedus	Ampedus quercicola		Thomas Barnouin	thomas.barnouin@onf.fr				S	adult	leg	Polytrap						T. Barnouin	05-Jul-2011	France		Gard		RBI Hort de Dieu	44.106	3.79
BC-PSFOR-JD0072	BC-PSFOR-JD0072			Research Collection of Julien Delnatte	Arthropoda	Insecta	Coleoptera	Elateridae	Elaterinae		Ampedus	Ampedus quercicola		Julien Delnatte	juliendelnatte@hotmail.com	Morphology			S	A		dry specimen	Morphology	Leg					01-Nov-2005	France	Midi-Pyrenees	Lot		Bois de la Pannonie	44.777	1.638					Google Earth
BC-PSFOR-JD0091	BC-PSFOR-JD0091			Research Collection of Julien Delnatte	Arthropoda	Insecta	Coleoptera	Elateridae	Elaterinae		Ampedus	Ampedus quercicola		Julien Delnatte	juliendelnatte@hotmail.com	Morphology			S	adult				leg					01-Jan-2005	France	Rhone-Alpes	Ardeche		Berrias et Casteljau	44.376	4.201					Google Earth
BC-PSFOR-JD0070	BC-PSFOR-JD0070			Research Collection of Julien Delnatte	Arthropoda	Insecta	Coleoptera	Elateridae	Elaterinae		Ampedus	Ampedus quercicola		Julien Delnatte	juliendelnatte@hotmail.com	Morphology			S	A		dry specimen	Morphology	Leg					21-May-2010	France	Champagne-Ardenne	Haute-Marne		Foret d`Auberive	47.781	5.095					Google Earth
BC-PSFOR-JD0071	BC-PSFOR-JD0071			Research Collection of Julien Delnatte	Arthropoda	Insecta	Coleoptera	Elateridae	Elaterinae		Ampedus	Ampedus quercicola		Julien Delnatte	juliendelnatte@hotmail.com	Morphology			S	A		dry specimen	Morphology	Leg					29-Mar-2006	France	Centre	Cher		Foret d`Allogny	47.216	2.346					Google Earth
PASSIFOR-NM13-026	PASSIFOR-NM13-026			Research Collection of Nicolas Moulin	Arthropoda	Insecta	Coleoptera	Elateridae	Elaterinae		Ampedus	Ampedus quercicola		Rodolphe Rougerie	rrougeri@gmail.com	DNA	Initial ID by N. Moulin was nigroflavus ; specimens to be checked		S	adult								N. Moulin	23-Apr-2012	France	Ile-de-France	Val D`Oise	Jouy le Moutier	Foret de l`Hautil	49.006	2.013					Collector
BC-PSFOR-JD0043	BC-PSFOR-JD0043			Research Collection of Julien Delnatte	Arthropoda	Insecta	Coleoptera	Elateridae	Elaterinae		Ampedus	Ampedus quercicola		Julien Delnatte	juliendelnatte@hotmail.com		JD 10/2013: "Pas très caractérisé: ponctuation du pronotum intermédiaire avec pomorum"		S	Adult		ETOH70						Benoit Nusillard	11-Jun-2012	France				143.3 R2 IRSTEA-Dynafor2012
PASSIFOR-NM13-025	PASSIFOR-NM13-025			Research Collection of Nicolas Moulin	Arthropoda	Insecta	Coleoptera	Elateridae	Elaterinae		Ampedus	Ampedus quercicola		Rodolphe Rougerie	rrougeri@gmail.com	DNA	Initial ID was glycereus (by N. Moulin)		S	adult								N. Moulin	04-Jul-2012	France	Ile-de-France	Val D`Oise	Jouy le Moutier	Foret de l`Hautil	49.006	2.013					Collector
BC-PSFOR-JD0058	BC-PSFOR-JD0058			Research Collection of Julien Delnatte	Arthropoda	Insecta	Coleoptera	Elateridae	Elaterinae		Ampedus	Ampedus quercicola		Julien Delnatte	juliendelnatte@hotmail.com	Morphology			S	A		Ethanol 70%	Morphology	Leg					04-Aug-2006	France	Aquitaine	Pyrenees Atlantiques		Sare	43.313	-1.58					Google Earth
BS-PSFOR-BD0010	BS-PSFOR-BD0010			Research Collection of Benoit Dodelin	Arthropoda	Insecta	Coleoptera	Elateridae	Elaterinae		Ampedus	Ampedus quercicola		Benoit Dodelin	benoit.dodelin@laposte.net				S	Adult								Benoit Dodelin	07-Jul-2003	France		Sarthe		Rhonne, piege 2	47.903	0.225					Google Earth
PASSIFOR-NM13-022	PASSIFOR-NM13-022			Research Collection of Nicolas Moulin	Arthropoda	Insecta	Coleoptera	Elateridae	Elaterinae		Ampedus	Ampedus quercicola		Rodolphe Rougerie	rrougeri@gmail.com	DNA	Initial ID was pomorum (by N. Moulin); specimen needs to be checked		S	adult								N. Moulin	10-Jun-2012	France	Ile-de-France	Val D`Oise	Jouy le Moutier	Foret de l`Hautil	49.006	2.013					Collector
BS-PSFOR-BD0002	BS-PSFOR-BD0002			Research Collection of Benoit Dodelin	Arthropoda	Insecta	Coleoptera	Elateridae	Elaterinae		Ampedus	Ampedus quercicola		Julien Delnatte	juliendelnatte@hotmail.com		Was ID as A. pomorum by B. Dodelin; corrected by JD, 10/2013: "bien caractérisé, ponctuation plus dense et plus serrée an avant que sur le bas du disque du pronotum"		S	Adult								Benoit Dodelin	06-Jun-2011	France		Ain		Montanges, Pont des Pierres, piege 7	46.165	5.801					Google Earth
BC-PSFOR-JD0062	BC-PSFOR-JD0062			Research Collection of Julien Delnatte	Arthropoda	Insecta	Coleoptera	Elateridae	Elaterinae		Ampedus	Ampedus rufipennis		Julien Delnatte	juliendelnatte@hotmail.com	Morphology	Was tentatively ID-ed as A. forticornis, but specimen ambiguous for diagnostic character.		S	A		dry specimen		Leg					01-Nov-2006	France	Provence-Alpes-Cote d'Azur	Alpes de Haute Provence		Dauphin, bord du Largue	43.891	5.776					Google Earth
BC-PSFOR-JD0069	BC-PSFOR-JD0069			Research Collection of Julien Delnatte	Arthropoda	Insecta	Coleoptera	Elateridae	Elaterinae		Ampedus	Ampedus rufipennis		Julien Delnatte	juliendelnatte@hotmail.com	Morphology			S	A		dry specimen	Morphology	Leg					05-Mar-2006	France	Auvergne	Allier	Foret de Troncais	Canton de Morat	46.658	2.704					Google Earth
BC-PSFOR-JD0116	BC-PSFOR-JD0116			Research Collection of Julien Delnatte	Arthropoda	Insecta	Coleoptera	Elateridae	Elaterinae		Ampedus	Ampedus rufipennis		Julien Delnatte	juliendelnatte@hotmail.com	Morphology		M	S	adult		found in Populus (carie blanche)		leg					11-Feb-2006	France	Provence-Alpes-Cote d'Azur	Alpes de Haute Provence		Cereste	43.856	5.593					Google Earth
BC-PSFOR-JD0061	BC-PSFOR-JD0061			Research Collection of Julien Delnatte	Arthropoda	Insecta	Coleoptera	Elateridae	Elaterinae		Ampedus	Ampedus rufipennis		Julien Delnatte	juliendelnatte@hotmail.com	Morphology			S	A		Ethanol 70%	Morphology	Leg					03-Mar-2012	France	Languedoc-Roussillon	Pyrenees Orientales		Sorede	42.531	2.956					Google Earth
BC-PSFOR-JD0095	BC-PSFOR-JD0095			Research Collection of Julien Delnatte	Arthropoda	Insecta	Coleoptera	Elateridae	Elaterinae		Ampedus	Ampedus rufipennis		Rodolphe Rougerie	rrougeri@gmail.com	DNA	Unidentified specimen - DNA suggests it's A. rufipennis, or close that species.		S	adult				leg					24-Sep-2013	France	Corsica	Haute Corse		Cervione	42.331	9.49					Google Earth
BC-PNEF-PSFOR0311	BC-PNEF-PSFOR0311			Office National des Forets, Laboratoire National d'Entomologie Forestiere	Arthropoda	Insecta	Coleoptera	Elateridae	Elaterinae		Ampedus	Ampedus rufipennis		Guillem Parmain	guillem.parmain@onf.fr				S	adult	leg	Reared						G. Parmain	27-Jan-2013	France	Languedoc-Roussillon	Eastern Pyrenees	Sorede	Ravin Moixoses	42.531	2.956					Google Earth
PASSIFOR-NM13-077	PASSIFOR-NM13-077			Research Collection of Nicolas Moulin	Arthropoda	Insecta	Coleoptera	Elateridae	Elaterinae		Ampedus	Ampedus sanguineus		Nicolas Moulin	nmentomo@gmail.com	Morphology			S	adult								N. Moulin	04-May-2011	France	Ile-de-France	Val D`Oise	Marines	Buttes de Marines	49.152	1.996					Collector
BC-PSFOR-JD0074	BC-PSFOR-JD0074			Research Collection of Julien Delnatte	Arthropoda	Insecta	Coleoptera	Elateridae	Elaterinae		Ampedus	Ampedus sanguineus		Julien Delnatte	juliendelnatte@hotmail.com	Morphology			S	A		dry specimen	Morphology	Leg					31-May-2009	France	Provence-Alpes-Cote d'Azur	Alpes de Haute Provence		Thorame-Basse, Montagne du Cheval Blanc	44.091	6.501					Google Earth
BC-PNEF-PSFOR0608	BC-PNEF-PSFOR0608			Office National des Forets, Laboratoire National d'Entomologie Forestiere	Arthropoda	Insecta	Coleoptera	Elateridae	Elaterinae		Ampedus	Ampedus sanguineus		Thomas Barnouin	thomas.barnouin@onf.fr				S	A	leg	flying						Fabien Soldati	21-May-2008	France	Auvergne	Puy-de-Dome	Saint Nectaire.		45.589	2.993					Google Earth
BC-PSFOR-JD0073	BC-PSFOR-JD0073			Research Collection of Julien Delnatte	Arthropoda	Insecta	Coleoptera	Elateridae	Elaterinae		Ampedus	Ampedus sanguineus		Julien Delnatte	juliendelnatte@hotmail.com	Morphology			S	A		Ethanol 70%	Morphology	Leg					01-Aug-2009	France	Provence-Alpes-Cote d'Azur	Alpes maritimes	Venanson	Route du Libaret	44.054	7.254					Google Earth
PASSIFOR-NM13-023	PASSIFOR-NM13-023			Research Collection of Nicolas Moulin	Arthropoda	Insecta	Coleoptera	Elateridae	Elaterinae		Ampedus	Ampedus sanguineus		Rodolphe Rougerie	rrougeri@gmail.com	DNA	Was ID as A. cardinalis; most likely a misID - morphology to be checked.		S	adult								N. Moulin	10-Jun-2012	France	Ile-de-France	Val D`Oise	Jouy le Moutier	Foret de l`Hautil	49.006	2.013					Collector
BC-PSFOR-JD0068	BC-PSFOR-JD0068			Research Collection of Julien Delnatte	Arthropoda	Insecta	Coleoptera	Elateridae	Elaterinae		Ampedus	Ampedus sanguinolentus		Julien Delnatte	juliendelnatte@hotmail.com	Morphology			S	A		dry specimen	Morphology	Leg					22-Apr-2006	France	Centre	Cher		Sancerre, Loire banks	47.331	2.854					Google Earth
BC-PSFOR-JD0021	BC-PSFOR-JD0021			Research Collection of Julien Delnatte	Arthropoda	Insecta	Coleoptera	Elateridae	Elaterinae		Ampedus	Ampedus scrofa		Julien Delnatte	juliendelnatte@hotmail.com				S	Adult		Piege Vitre, terpenes- Dry leg - Sensu Delnatte 2013 in prep.						Herve Brustel	16-Jun-2003	France		Alpes-Maritimes	Valdeblore	`pont d`Ingolf`	44.072	7.172					Google Earth
BC-PSFOR-JD0013	BC-PSFOR-JD0013			Research Collection of Julien Delnatte	Arthropoda	Insecta	Coleoptera	Elateridae	Elaterinae		Ampedus	Ampedus scrofa		Julien Delnatte	juliendelnatte@hotmail.com				S	Adult		ETOH70 - Sensu Delnatte 2013 in prep.						Ludovic Fuchs	06-Jun-2012	France		Bas-Rhin		Grandfontaine, tourbiere de ma Maxe	48.489	7.161					Google Earth
BC-PSFOR-JD0017	BC-PSFOR-JD0017			Research Collection of Julien Delnatte	Arthropoda	Insecta	Coleoptera	Elateridae	Elaterinae		Ampedus	Ampedus scrofa		Julien Delnatte	juliendelnatte@hotmail.com				S	Adult		ETOH70 - Sensu Delnatte 2013 in prep.						Cyrille Van Meer	04-Oct-2006	France		Hautes-Pyrenees		Saint-Jany, Rioumajou	43.078	1.38					Google Earth
BC-PSFOR-JD0007	BC-PSFOR-JD0007			Research Collection of Julien Delnatte	Arthropoda	Insecta	Coleoptera	Elateridae	Elaterinae		Ampedus	Ampedus scrofa		Julien Delnatte	juliendelnatte@hotmail.com				S	Adult		ETOH70 - Sensu Delnatte 2013 in prep.						Herve Brustel	20-Jun-2012	France		Hautes-Alpes		Rougnous	44.19	6.871					Google Earth
BC-PSFOR-JD0027	BC-PSFOR-JD0027			Research Collection of Julien Delnatte	Arthropoda	Insecta	Coleoptera	Elateridae	Elaterinae		Ampedus	Ampedus scrofa		Julien Delnatte	juliendelnatte@hotmail.com				S	Adult		Dry - Sensu Delnatte 2013 in prep.						Guilhem Parmain	26-Jun-2010	France	Languedoc-Roussillon	Eastern Pyrenees		Val de Galbe	42.63	2.075					Google Earth
BC-PSFOR-JD0026	BC-PSFOR-JD0026			Research Collection of Julien Delnatte	Arthropoda	Insecta	Coleoptera	Elateridae	Elaterinae		Ampedus	Ampedus scrofa		Julien Delnatte	juliendelnatte@hotmail.com				S	Adult		Dry - Sensu Delnatte 2013 in prep.						Guilhem Parmain	30-Apr-2010	France	Languedoc-Roussillon	Eastern Pyrenees		Col de Jau	42.688	2.251					Google Earth
BC-PSFOR-JD0023	BC-PSFOR-JD0023			Research Collection of Julien Delnatte	Arthropoda	Insecta	Coleoptera	Elateridae	Elaterinae		Ampedus	Ampedus scrofa		Julien Delnatte	juliendelnatte@hotmail.com				S	Adult		Piege vitre amorce - Dry leg - Sensu Delnatte 2013 in prep.						Herve Brustel	28-Jun-2005	France		Haute-Savoie	Les Contamines	La Laya, pessiere	45.823	6.727					Google Earth
BC-PSFOR-JD0025	BC-PSFOR-JD0025			Research Collection of Julien Delnatte	Arthropoda	Insecta	Coleoptera	Elateridae	Elaterinae		Ampedus	Ampedus scrofa		Julien Delnatte	juliendelnatte@hotmail.com				S	Adult		Dry - Sensu Delnatte 2013 in prep.						Thierry Noblecourt	02-Aug-2005	France		Ain	Foret de Gex	Mijoux, JURA:2005/08	46.367	5.998					Google Earth
BC-PSFOR-JD0047	BC-PSFOR-JD0047			Research Collection of Julien Delnatte	Arthropoda	Insecta	Coleoptera	Elateridae	Elaterinae		Ampedus	Ampedus scrofa		Julien Delnatte	juliendelnatte@hotmail.com	Morphology			S	A		Ethanol 70%	Morphology	Leg					14-Jun-2009	France	Provence-Alpes-Cote d'Azur	Alpes maritimes		Fontan	44.003	7.554					Google Earth
BC-PSFOR-JD0029	BC-PSFOR-JD0029			Research Collection of Julien Delnatte	Arthropoda	Insecta	Coleoptera	Elateridae	Elaterinae		Ampedus	Ampedus scrofa		Julien Delnatte	juliendelnatte@hotmail.com				S	Adult		Dry - Sensu Delnatte 2013 in prep.						Alain Coache	08-Jun-2003	France		Alpes-de-Haute-Provence	Seyne les Alpes	La Chaumasse	44.368	6.389					Google Earth
BC-PSFOR-JD0048	BC-PSFOR-JD0048			Research Collection of Julien Delnatte	Arthropoda	Insecta	Coleoptera	Elateridae	Elaterinae		Ampedus	Ampedus scrofa		Julien Delnatte	juliendelnatte@hotmail.com	Morphology			S	A		Ethanol 70%	Morphology	Leg					03-Jun-2010	France	Provence-Alpes-Cote d'Azur	Alpes maritimes	PN Mercantour	Mont Giagiabella	43.976	7.445					Google Earth
BC-PSFOR-JD0009	BC-PSFOR-JD0009			Research Collection of Julien Delnatte	Arthropoda	Insecta	Coleoptera	Elateridae	Elaterinae		Ampedus	Ampedus scrofa		Julien Delnatte	juliendelnatte@hotmail.com				S	Adult		ETOH70 - Sensu Delnatte 2013 in prep.						Herve Brustel	23-Jun-2008	France		Hautes-Pyrenees		Neouvielle, Pinede Bastanet	42.858	0.194					Google Earth
BC-PSFOR-JD0022	BC-PSFOR-JD0022			Research Collection of Julien Delnatte	Arthropoda	Insecta	Coleoptera	Elateridae	Elaterinae		Ampedus	Ampedus scrofa		Julien Delnatte	juliendelnatte@hotmail.com				S	Adult		Piege Vitre, terpenes- Dry leg - Sensu Delnatte 2013 in prep.						Herve Brustel	20-Jul-2004	France		Alpes-Maritimes	Breil-sur-Roya	Pois Noir, tunnel de Dea	43.937	7.514					Google Earth
BC-PSFOR-JD0015	BC-PSFOR-JD0015			Research Collection of Julien Delnatte	Arthropoda	Insecta	Coleoptera	Elateridae	Elaterinae		Ampedus	Ampedus scrofa		Julien Delnatte	juliendelnatte@hotmail.com				S	Adult		ETOH70 - Sensu Delnatte 2013 in prep.						Cyrille Van Meer	25-Jul-2011	France		Hautes-Pyrenees		Oule, Vieille Pune	42.823	0.207					Google Earth
BC-PSFOR-JD0008	BC-PSFOR-JD0008			Research Collection of Julien Delnatte	Arthropoda	Insecta	Coleoptera	Elateridae	Elaterinae		Ampedus	Ampedus scrofa		Julien Delnatte	juliendelnatte@hotmail.com				S	Adult		ETOH70 - Sensu Delnatte 2013 in prep.						Herve Brustel	15-Jul-2009	France		Hautes-Pyrenees		Bois Neuf	42.759	0.631					Google Earth
BC-PSFOR-JD0016	BC-PSFOR-JD0016			Research Collection of Julien Delnatte	Arthropoda	Insecta	Coleoptera	Elateridae	Elaterinae		Ampedus	Ampedus scrofa		Julien Delnatte	juliendelnatte@hotmail.com				S	Adult		ETOH70 - Sensu Delnatte 2013 in prep.						Cyrille Van Meer	30-Oct-2001	France		Hautes-Pyrenees		Vallee d`Ossau	42.962	-0.452					Google Earth
BC-PSFOR-JD0012	BC-PSFOR-JD0012			Research Collection of Julien Delnatte	Arthropoda	Insecta	Coleoptera	Elateridae	Elaterinae		Ampedus	Ampedus scrofa		Julien Delnatte	juliendelnatte@hotmail.com				S	Adult		ETOH70 - Sensu Delnatte 2013 in prep.						Olivier Rose	08-May-2011	France		Vosges		Col de Praye	48.479	7.114					Google Earth
BC-PSFOR-JD0024	BC-PSFOR-JD0024			Research Collection of Julien Delnatte	Arthropoda	Insecta	Coleoptera	Elateridae	Elaterinae		Ampedus	Ampedus scrofa		Julien Delnatte	juliendelnatte@hotmail.com				S	Adult		Dry - Sensu Delnatte 2013 in prep.						Guilhem Parmain	30-Apr-2010	France	Languedoc-Roussillon	Eastern Pyrenees		Col de Jau	42.688	2.251					Google Earth
BC-PNEF-PSFOR0610	BC-PNEF-PSFOR0610			Office National des Forets, Laboratoire National d'Entomologie Forestiere	Arthropoda	Insecta	Coleoptera	Elateridae	Elaterinae		Ampedus	Ampedus sinuatus		Thomas Barnouin	thomas.barnouin@onf.fr				S	A	leg	Polytrap						T. Noblecourt	12-May-2009	France	Champagne-Ardenne	Haute-Marne	Foret de Auberive		47.781	5.095					Google Earth
BC-PNEF-PSFOR0004	BC-PNEF-PSFOR0004			Office National des Forets, Laboratoire National d'Entomologie Forestiere	Arthropoda	Insecta	Coleoptera	Cerambycidae			Anaesthetis	Anaesthetis testacea		Guillem Parmain	guillem.parmain@onf.fr				S	A	leg	Polytrap etoh20%, sel 500g/5L, detergent, 15j						T. Noblecourt	27-Jul-2004	France	Provence-Alpes-Cote d'Azur	Alpes Maritimes	PN Mercantour, Breil-sur-Roya		43.938	7.51					Google Earth
BC-PASSIFOR0018	BC-PASSIFOR0018			IRSTEA	Arthropoda	Insecta	Coleoptera	Cerambycidae			Anaglyptus	Anaglyptus mysticus		Benoit Nusillard	benoit.nusillard@irstea.fr				S	A	leg	Polytrap glycol: sec						C.Bouget	13-May-2009	France	Auvergne	Allier	P382 - Polytrap 1	FD Troncais, R2	46.608	2.682					Google Earth
BC-PASSIFOR0026	BC-PASSIFOR0026			IRSTEA	Arthropoda	Insecta	Coleoptera	Cerambycidae			Anaglyptus	Anaglyptus mysticus		Benoit Nusillard	benoit.nusillard@irstea.fr				S	A	leg	Polytrap glycol + alcool: ETOH 70%							11-Jun-2012	France				Distrafor 868-2, R2	47.934	2.928
BC-PNEF-PSFOR0413	BC-PNEF-PSFOR0413			Office National des Forets, Laboratoire National d'Entomologie Forestiere	Arthropoda	Insecta	Coleoptera	Cerambycidae			Anaglyptus	Anaglyptus mysticus		Thomas Barnouin	thomas.barnouin@onf.fr				S	adult	leg	Polytrap						T. Barnouin	21-Jun-2011	France		Gard		RBI Hort de Dieu	44.106	3.79
BC-PNEF-PSFOR0007	BC-PNEF-PSFOR0007			Office National des Forets, Laboratoire National d'Entomologie Forestiere	Arthropoda	Insecta	Coleoptera	Cerambycidae			Anaglyptus	Anaglyptus mysticus		Guillem Parmain	guillem.parmain@onf.fr				S	A	leg	Polytrap etoh20%, sel 500g/5L, detergent, 15j						T. Noblecourt	17-May-2011	France	Auvergne	Puy de Dome		Nord Forez	45.926	3.56					Google Earth
BC-PNEF-PSFOR0006	BC-PNEF-PSFOR0006			Office National des Forets, Laboratoire National d'Entomologie Forestiere	Arthropoda	Insecta	Coleoptera	Cerambycidae			Anaglyptus	Anaglyptus mysticus		Guillem Parmain	guillem.parmain@onf.fr				S	A	leg	reared						G. Parmain	20-Apr-2012	France	Languedoc-Roussillon	Aude		Axat	42.805	2.234					Google Earth
BC-PNEF-PSFOR0074	BC-PNEF-PSFOR0074			Office National des Forets, Laboratoire National d'Entomologie Forestiere	Arthropoda	Insecta	Coleoptera	Cerambycidae	Lepturinae		Anastrangalia	Anastrangalia dubia		Guillem Parmain	guillem.parmain@onf.fr			F	S	A	Antenna	Polytrap etoh20%, sel 500g/5L, detergent, 15j						T. Noblecourt	13-Jul-2010	France	Auvergne	Cantal	Gorges de la Rhue		45.382	2.494					Google Earth
BC-PASSIFOR0082	BC-PASSIFOR0082			IRSTEA	Arthropoda	Insecta	Coleoptera	Cerambycidae	Lepturinae		Anastrangalia	Anastrangalia dubia		Benoit Nusillard	benoit.nusillard@irstea.fr	Morphology			S	adult				leg				C. Bouget	20-Jul-2013	France	Rhone-Alpes	Ain		Gex	46.332	6.063					Collector
BC-PNEF-PSFOR0073	BC-PNEF-PSFOR0073			Office National des Forets, Laboratoire National d'Entomologie Forestiere	Arthropoda	Insecta	Coleoptera	Cerambycidae	Lepturinae		Anastrangalia	Anastrangalia dubia		Guillem Parmain	guillem.parmain@onf.fr			M	S	A	leg	sight on flowers						G. Parmain	04-Aug-2011	France	Languedoc-Roussillon	Aude		Roquefort-de-Sault	42.739	2.2					Google Earth
BC-PNEF-PSFOR0687	BC-PNEF-PSFOR0687			Office National des Forets, Laboratoire National d'Entomologie Forestiere	Arthropoda	Insecta	Coleoptera	Cerambycidae	Lepturinae		Anastrangalia	Anastrangalia reyi		Fabien Soldati	fabien.soldati@onf.fr				S	A	leg							T. Noblecourt	17-Jul-2012	France	Provence-Alpes-Cote d'Azur	Hautes Alpes	Queyras	Ristolas	44.774	6.955					Google Earth
BC-PNEF-PSFOR0076	BC-PNEF-PSFOR0076			Office National des Forets, Laboratoire National d'Entomologie Forestiere	Arthropoda	Insecta	Coleoptera	Cerambycidae	Lepturinae		Anastrangalia	Anastrangalia sanguinolenta		Guillem Parmain	guillem.parmain@onf.fr				S	A	Antenna	sight on flowers						G. Parmain	04-Aug-2011	France	Languedoc-Roussillon	Aude		Roquefort-de-Sault	42.739	2.2					Google Earth
BC-PNEF-PSFOR0008	BC-PNEF-PSFOR0008			Office National des Forets, Laboratoire National d'Entomologie Forestiere	Arthropoda	Insecta	Coleoptera	Cerambycidae			Anisorus	Anisorus quercus		Guillem Parmain	guillem.parmain@onf.fr				S	A	leg	Polytrap etoh20%, sel 500g/5L, detergent, 15j						T. Noblecourt	10-May-2011	France	Provence-Alpes-Cote d'Azur	Bouches du Rhone		Foret Domaniale de Cadarache	43.693	5.791					Google Earth
BC-PNEF-PSFOR0269	BC-PNEF-PSFOR0269			Office National des Forets, Laboratoire National d'Entomologie Forestiere	Arthropoda	Insecta	Coleoptera	Leiodidae	Leiodinae		Anisotoma	Anisotoma humeralis		Fabien Soldati	fabien.soldati@onf.fr				S	adult	legs	Polytrap						T. Noblecourt	15-May-2012	France		Essonne		Foret Domaniale de Verrieres	48.763	2.242
BC-PASSIFOR0089	BC-PASSIFOR0089			IRSTEA	Arthropoda	Insecta	Coleoptera	Leiodidae	Leiodinae		Anisotoma	Anisotoma humeralis		Benoit Nusillard	benoit.nusillard@irstea.fr	Morphology			S	adult				leg				C. Bouget	20-Jun-2013	France	Rhone-Alpes	Ain		Gex	46.332	6.063					Collector
BC-PNEF-PSFOR0571	BC-PNEF-PSFOR0571			Office National des Forets, Laboratoire National d'Entomologie Forestiere	Arthropoda	Insecta	Coleoptera	Ptinidae	Anobiinae		Anobium	Anobium hederae		Thomas Barnouin	thomas.barnouin@onf.fr				S	A	leg	Polytrap						T. Noblecourt	09-Jul-2009	France	Provence-Alpes-Cote d'Azur	Bouches du Rhone		Foret Domaniale de Cadarache	43.693	5.791					Google Earth
BC-PNEF-PSFOR0572	BC-PNEF-PSFOR0572			Office National des Forets, Laboratoire National d'Entomologie Forestiere	Arthropoda	Insecta	Coleoptera	Ptinidae	Anobiinae		Anobium	Anobium inexspectatum		Eric de Laclos	eric.deLaclos@onf.fr				S	A	leg	Polytrap						T. Noblecourt	12-Jul-2009	France	Champagne-Ardenne	Haute-Marne	Foret dommaniale de Auberive		47.781	5.095					Google Earth
BC-PNEF-PSFOR0077	BC-PNEF-PSFOR0077			Office National des Forets, Laboratoire National d'Entomologie Forestiere	Arthropoda	Insecta	Coleoptera	Cerambycidae	Lepturinae		Anoplodera	Anoplodera rufipes		Guillem Parmain	guillem.parmain@onf.fr				S	A	Antenna							L. Velle	24-May-2006	France		Meillers	Foret de Messarges	Forestry Base	46.513	3.121					Google Earth
BC-PNEF-PSFOR0402	BC-PNEF-PSFOR0402			Office National des Forets, Laboratoire National d'Entomologie Forestiere	Arthropoda	Insecta	Coleoptera	Cerambycidae	Lepturinae		Anoplodera	Anoplodera sexguttata		Thomas Barnouin	thomas.barnouin@onf.fr				S	adult	leg	Polytrap						T. Barnouin	21-Jun-2011	France		Gard		RBI Hort de Dieu	44.106	3.79
BC-PNEF-PSFOR0457	BC-PNEF-PSFOR0457			Office National des Forets, Laboratoire National d'Entomologie Forestiere	Arthropoda	Insecta	Coleoptera	Buprestidae	Buprestinae		Anthaxia	Anthaxia umbellatarum		Fabien Soldati	fabien.soldati@onf.fr				S	A	leg	Polytrap						Lilian Micas	08-Jul-2008	France	Provence-Alpes-Cote d'Azur	Alpes-Maritimes	Cap d`ail		43.722	7.405					Google Earth
BC-PNEF-PSFOR0149	BC-PNEF-PSFOR0149			Office National des Forets, Laboratoire National d'Entomologie Forestiere	Arthropoda	Insecta	Coleoptera	Anthribidae	Anthribinae		Anthribus	Anthribus fasciatus		Guillem Parmain	guillem.parmain@onf.fr				S	A	leg	Battage Quercus						G. Parmain	04-May-2012	France	Languedoc-Roussillon	Aude	Quillan	Col du Portel	42.879	2.155					Google Earth
BC-PNEF-PSFOR0078	BC-PNEF-PSFOR0078			Office National des Forets, Laboratoire National d'Entomologie Forestiere	Arthropoda	Insecta	Coleoptera	Cerambycidae	Spondylidinae		Arhopalus	Arhopalus ferus		Guillem Parmain	guillem.parmain@onf.fr				S	A	Antenna	Polytrap etoh20%, sel 500g/5L, detergent, 15j						G. Parmain	06-Sep-2011	France	Languedoc-Roussillon	Aude	Quillan	Col du Portel	42.879	2.155					Google Earth
BC-PNEF-PSFOR0079	BC-PNEF-PSFOR0079			Office National des Forets, Laboratoire National d'Entomologie Forestiere	Arthropoda	Insecta	Coleoptera	Cerambycidae	Spondylidinae		Arhopalus	Arhopalus rusticus		Guillem Parmain	guillem.parmain@onf.fr				S	A	Antenna	Polytrap etoh20%, sel 500g/5L, detergent, 15j						G. Parmain	27-Jul-2011	France	Languedoc-Roussillon	Aude	Quillan	Col du Portel	42.879	2.155					Google Earth
BC-PNEF-PSFOR0080	BC-PNEF-PSFOR0080			Office National des Forets, Laboratoire National d'Entomologie Forestiere	Arthropoda	Insecta	Coleoptera	Cerambycidae	Spondylidinae		Arhopalus	Arhopalus syriacus		Guillem Parmain	guillem.parmain@onf.fr				S	A	leg	Light trap						G. Parmain	15-Jul-2009	France	Languedoc-Roussillon	Aude		St Julia de Bec	42.868	2.246					Google Earth
BC-PNEF-PSFOR0012	BC-PNEF-PSFOR0012			Office National des Forets, Laboratoire National d'Entomologie Forestiere	Arthropoda	Insecta	Coleoptera	Cerambycidae	Spondylidinae		Asemum	Asemum striatum		Guillem Parmain	guillem.parmain@onf.fr				S	A	leg	caught on log						G. Parmain	01-Jul-2012	France	Provence-Alpes-Cote d'Azur	Hautes-Alpes	Queyras	Ristolas, La Roche ecroulee	44.739	7					Google Earth
BC-PNEF-PSFOR0013	BC-PNEF-PSFOR0013			Office National des Forets, Laboratoire National d'Entomologie Forestiere	Arthropoda	Insecta	Coleoptera	Cerambycidae	Spondylidinae		Asemum	Asemum striatum		Guillem Parmain	guillem.parmain@onf.fr				S	A	Antenna	Polytrap etoh20%, sel 500g/5L, detergent, 15j						T. Noblecourt	05-Jun-2012	France	Provence-Alpes-Cote d'Azur	Hautes-Alpes	Queyras	Ristolas	44.774	6.955					Google Earth
PASSIFOR-NM13-078	PASSIFOR-NM13-078			Research Collection of Nicolas Moulin	Arthropoda	Insecta	Coleoptera	Elateridae	Dendrometrinae		Athous	Athous haemorrhoidalis		Nicolas Moulin	nmentomo@gmail.com	Morphology			S	adult								N. Moulin	04-May-2011	France	Ile-de-France	Val D`Oise	Marines	Buttes de Marines	49.152	1.996					Collector
PASSIFOR-NM13-074	PASSIFOR-NM13-074			Research Collection of Nicolas Moulin	Arthropoda	Insecta	Coleoptera	Elateridae	Dendrometrinae		Athous	Athous vittatus		Nicolas Moulin	nmentomo@gmail.com	Morphology			S	adult								N. Moulin	27-May-2011	France	Ile-de-France	Val D`Oise	Marines	Buttes de Marines	49.152	1.996					Collector
BC-PSFOR-JD0132	BC-PSFOR-JD0132			Research Collection of Julien Delnatte	Arthropoda	Insecta	Coleoptera	Elateridae	Dendrometrinae		Athous	Athous vittatus		Julien Delnatte	juliendelnatte@hotmail.com	Morphology		M	S	adult				leg					03-May-2006	France	Auvergne	Allier	Foret de Troncais	Canton de Morat	46.658	2.704					Google Earth
BC-PNEF-PSFOR0644	BC-PNEF-PSFOR0644			Office National des Forets, Laboratoire National d'Entomologie Forestiere	Arthropoda	Insecta	Coleoptera	Elateridae	Dendrometrinae		Athous	Athous vittatus		Thomas Barnouin	thomas.barnouin@onf.fr				S	A	leg	Polytrap						T. Barnouin	06-Jul-2007	France	Languedoc-Roussillon	Lozere		Foret de Marquaires	44.18	3.595					Google Earth
BC-PNEF-PSFOR0515	BC-PNEF-PSFOR0515			Office National des Forets, Laboratoire National d'Entomologie Forestiere	Arthropoda	Insecta	Coleoptera	Lycidae	Dictyopterinae		Benibotarus	Benibotarus alternatus		Fabien Soldati	fabien.soldati@onf.fr				S	A	leg	Polytrap						T. Noblecourt	22-Jun-2010	France	Languedoc-Roussillon	Aude	Comus	Gorge de la Frau	42.826	1.859					Google Earth
BC-PNEF-PSFOR0484	BC-PNEF-PSFOR0484			Office National des Forets, Laboratoire National d'Entomologie Forestiere	Arthropoda	Insecta	Coleoptera	Biphyllidae			Biphyllus	Biphyllus lunatus		Guillem Parmain	guillem.parmain@onf.fr				S	A	leg	Polytrap						G. Parmain	15-May-2012	France	Champagne-Ardenne	Ardennes	Foret domaniale de Montdieu		49.557	4.862					Google Earth
PASSIFOR-NM13-027	PASSIFOR-NM13-027			Research Collection of Nicolas Moulin	Arthropoda	Insecta	Coleoptera	Biphyllidae			Biphyllus	Biphyllus lunatus		Nicolas Moulin	nmentomo@gmail.com	Morphology			S	adult								N. Moulin	26-Jul-2012	France	Ile-de-France	Val D`Oise	Jouy le Moutier	Foret de l`Hautil	49.006	2.013					Collector
PASSIFOR-NM13-053	PASSIFOR-NM13-053			Research Collection of Nicolas Moulin	Arthropoda	Insecta	Coleoptera	Tenebrionidae	Tenebrioninae		Bolitophagus	Bolitophagus reticulatus		Nicolas Moulin	nmentomo@gmail.com	Morphology			S	adult								N. Moulin	01-May-2012	France	Ile-de-France	Val D`Oise	Jouy le Moutier	Foret de l`Hautil	49.006	2.013					Collector
BC-PNEF-PSFOR0163	BC-PNEF-PSFOR0163			Office National des Forets, Laboratoire National d'Entomologie Forestiere	Arthropoda	Insecta	Coleoptera	Tenebrionidae	Tenebrioninae		Bolitophagus	Bolitophagus reticulatus		Guillem Parmain	guillem.parmain@onf.fr				S	A	leg	on fungus						G. Parmain	06-Feb-2011	France	Languedoc-Roussillon	Pyrenees Orientales	Sorede	Le Ravin des Moixoses	42.531	2.956					Google Earth
BC-PNEF-PSFOR0617	BC-PNEF-PSFOR0617			Office National des Forets, Laboratoire National d'Entomologie Forestiere	Arthropoda	Insecta	Coleoptera	Elateridae			Brachygonus	Brachygonus campadelli		Julien Delnatte	juliendelnatte@hotmail.com				S	A	leg	at night on trunk						G. Parmain	17-Jun-2009	France	Languedoc-Roussillon	Aude	Reine les bains		42.918	2.32					Google Earth
BC-PNEF-PSFOR0618	BC-PNEF-PSFOR0618			Office National des Forets, Laboratoire National d'Entomologie Forestiere	Arthropoda	Insecta	Coleoptera	Elateridae			Brachygonus	Brachygonus megerlei		Julien Delnatte	juliendelnatte@hotmail.com				S	A	leg	Polytrap						T. Noblecourt	07-Jun-2011	France	Provence-Alpes-Cote d'Azur	Bouches du Rhone		Foret Domaniale de Cadarache	43.693	5.791					Google Earth
BC-PNEF-PSFOR0691	BC-PNEF-PSFOR0691			Office National des Forets, Laboratoire National d'Entomologie Forestiere	Arthropoda	Insecta	Coleoptera	Elateridae			Brachygonus	Brachygonus ruficeps		Thomas Barnouin	thomas.barnouin@onf.fr				S	A	leg							T. Barnouin	19-Jul-2011	France	Languedoc-Roussillon	Gard	RBI Hort de Dieu		44.119	3.585					Google Earth
BC-PSFOR-JD0125	BC-PSFOR-JD0125			Research Collection of Julien Delnatte	Arthropoda	Insecta	Coleoptera	Elateridae			Brachygonus	Brachygonus ruficeps		Julien Delnatte	juliendelnatte@hotmail.com	Morphology			S	adult		ex larva in Quercus sp. Red cavity		leg					01-Jun-2006	France	Auvergne	Allier	Foret de Troncais	Etang de Morat	46.658	2.704					Google Earth
BC-PNEF-PSFOR0459	BC-PNEF-PSFOR0459			Office National des Forets, Laboratoire National d'Entomologie Forestiere	Arthropoda	Insecta	Coleoptera	Buprestidae	Buprestinae		Buprestis	Buprestis octoguttata		Guillem Parmain	guillem.parmain@onf.fr				S	A	leg	on Abies logs						G. Parmain	16-Aug-2011	France	Languedoc-Roussillon	Aude	Puilaurens		42.804	2.299					Google Earth
BC-PNEF-PSFOR0460	BC-PNEF-PSFOR0460			Office National des Forets, Laboratoire National d'Entomologie Forestiere	Arthropoda	Insecta	Coleoptera	Buprestidae	Buprestinae		Buprestis	Buprestis rustica		Fabien Soldati	fabien.soldati@onf.fr				S	A	leg	on Pinus sylvestris logs						Fabien Soldati	10-Jul-2010	France	Provence-Alpes-Cote d'Azur	Hautes Alpes	Chateau Ville Vieille		44.758	6.792					Google Earth
PASSIFOR-NM13-019	PASSIFOR-NM13-019			Research Collection of Nicolas Moulin	Arthropoda	Insecta	Coleoptera	Elateridae	Dendrometrinae		Calambus	Calambus bipustulatus		Nicolas Moulin	nmentomo@gmail.com	Morphology			S	adult								N. Moulin	21-May-2012	France	Ile-de-France	Val D`Oise	Jouy le Moutier	Foret de l`Hautil	49.006	2.013					Collector
BC-PASSIFOR0038	BC-PASSIFOR0038			IRSTEA	Arthropoda	Insecta	Coleoptera	Elateridae	Dendrometrinae		Calambus	Calambus bipustulatus		Benoit Nusillard	benoit.nusillard@irstea.fr				S	Adult		Polytrap glycol + alcool: ETOH 70%						C. Bouget	14-May-2012	France		Loiret, Chateau-Renard	Polytrap	Distrafor 1013.2 R1	47.934	2.928
BC-PNEF-PSFOR0436	BC-PNEF-PSFOR0436			Office National des Forets, Laboratoire National d'Entomologie Forestiere	Arthropoda	Insecta	Coleoptera	Trogossitidae	Trogossitinae		Calitys	Calitys scabra		Jean Marie Quilles	jeanmariequilles@onf.fr				S	A	legs	under bark of dead Pinus						J.M. Quilles	05-Jun-2009	France	Midi-Pyrenees	Haute Pyrenees	Riou Majou	Hospice	42.739	0.307					Google Earth
BC-PNEF-PSFOR0014	BC-PNEF-PSFOR0014			Office National des Forets, Laboratoire National d'Entomologie Forestiere	Arthropoda	Insecta	Coleoptera	Cerambycidae	Cerambycinae		Callidium	Callidium aeneum		Guillem Parmain	guillem.parmain@onf.fr				S	A	Antenna	Polytrap etoh20%, sel 500g/5L, detergent, 15j						T. Noblecourt	15-Jun-2010	France	Provence-Alpes-Cote d'Azur	Alpes Maritimes	PN Mercantour, Breil-sur-Roya		43.938	7.51					Google Earth
BC-PASSIFOR0120	BC-PASSIFOR0120			IRSTEA	Arthropoda	Insecta	Coleoptera	Cerambycidae	Cerambycinae		Callidium	Callidium aeneum		Benoit Nusillard	benoit.nusillard@irstea.fr	Morphology			S	adult				leg				C. Bouget	20-Jun-2013	France	Rhone-Alpes	Ain		Gex	46.332	6.063					Collector
BC-PNEF-PSFOR0401	BC-PNEF-PSFOR0401			Office National des Forets, Laboratoire National d'Entomologie Forestiere	Arthropoda	Insecta	Coleoptera	Cerambycidae	Cerambycinae		Callidium	Callidium aeneum		Thomas Barnouin	thomas.barnouin@onf.fr				S	adult	leg	Polytrap						T. Barnouin	05-Jul-2011	France		Gard		RBI Hort de Dieu	44.106	3.79
BC-PNEF-PSFOR0081	BC-PNEF-PSFOR0081			Office National des Forets, Laboratoire National d'Entomologie Forestiere	Arthropoda	Insecta	Coleoptera	Cerambycidae			Callimus	Callimus abdominalis		Guillem Parmain	guillem.parmain@onf.fr				S	A	leg	Beating hawthorn						G. Parmain	04-May-2011	France	Languedoc-Roussillon	Aude		St Julia de Bec	42.868	2.246					Google Earth
BC-PNEF-PSFOR0621	BC-PNEF-PSFOR0621			Office National des Forets, Laboratoire National d'Entomologie Forestiere	Arthropoda	Insecta	Coleoptera	Elateridae	Cardiophorinae		Cardiophorus	Cardiophorus anticus		Thomas Barnouin	thomas.barnouin@onf.fr				S	A	leg	Polytrap						T. Noblecourt	27-Jul-2010	Italy		Imperia		Pigna	43.934	7.665					Google Earth
BC-PNEF-PSFOR0316	BC-PNEF-PSFOR0316			Office National des Forets, Laboratoire National d'Entomologie Forestiere	Arthropoda	Insecta	Coleoptera	Elateridae	Cardiophorinae		Cardiophorus	Cardiophorus anticus		Thomas Barnouin	thomas.barnouin@onf.fr			F	S	adult	leg	Polytrap						T. Barnouin	21-Jun-2011	France		Gard		RBI Hort de Dieu	44.106	3.79
BC-PNEF-PSFOR0623	BC-PNEF-PSFOR0623			Office National des Forets, Laboratoire National d'Entomologie Forestiere	Arthropoda	Insecta	Coleoptera	Elateridae	Cardiophorinae		Cardiophorus	Cardiophorus ruficollis		Thomas Barnouin	thomas.barnouin@onf.fr				S	A	leg	Polytrap						T. Noblecourt	05-Jun-2012	France	Rhone-Alpes	Ardeche	Foret domaniale des Chambons		44.645	4.064					Google Earth
BC-PNEF-PSFOR0650	BC-PNEF-PSFOR0650			Office National des Forets, Laboratoire National d'Entomologie Forestiere	Arthropoda	Insecta	Coleoptera	Elateridae	Cardiophorinae		Cardiophorus	Cardiophorus rufipes		Thomas Barnouin	thomas.barnouin@onf.fr				S	A	leg	Polytrap						T. Noblecourt	02-Jun-2009	France	Provence-Alpes-Cote d'Azur	Var	Foret des Maures		43.197	6.329					Google Earth
BC-PSFOR-JD0129	BC-PSFOR-JD0129			Research Collection of Julien Delnatte	Arthropoda	Insecta	Coleoptera	Elateridae	Cardiophorinae		Cardiophorus	Cardiophorus rufipes		Julien Delnatte	juliendelnatte@hotmail.com	Morphology			S	adult				leg					20-Jun-2008	France	Provence-Alpes-Cote d'Azur	Vaucluse		Mormoiron	44.066	5.188					Google Earth
BC-PNEF-PSFOR0651	BC-PNEF-PSFOR0651			Office National des Forets, Laboratoire National d'Entomologie Forestiere	Arthropoda	Insecta	Coleoptera	Elateridae	Cardiophorinae		Cardiophorus	Cardiophorus vestigialis		Thomas Barnouin	thomas.barnouin@onf.fr				S	A	leg	flying						G. Parmain	05-Apr-2010	France	Languedoc-Roussillon	Aude	Quillan		42.875	2.185					Google Earth
BC-PNEF-PSFOR0067	BC-PNEF-PSFOR0067			Office National des Forets, Laboratoire National d'Entomologie Forestiere	Arthropoda	Insecta	Coleoptera	Cerambycidae	Cerambycinae		Cerambyx	Cerambyx cerdo		Guillem Parmain	guillem.parmain@onf.fr				S	A	Antenna	Polytrap etoh20%, sel 500g/5L, detergent, 15j						T. Noblecourt	07-Jul-2009	France	Provence-Alpes-Cote d'Azur	Bouches du Rhone		Foret Domaniale de Cadarache	43.693	5.791					Google Earth
BC-PNEF-PSFOR0016	BC-PNEF-PSFOR0016			Office National des Forets, Laboratoire National d'Entomologie Forestiere	Arthropoda	Insecta	Coleoptera	Cerambycidae	Cerambycinae		Cerambyx	Cerambyx cerdo		Guillem Parmain	guillem.parmain@onf.fr				S	A	leg	dead on pupal chamber						G. Parmain	27-Jun-2009	France	Languedoc-Roussillon	Pyrenees orientales		Banyuls	42.483	3.129					Google Earth
BC-PNEF-PSFOR0083	BC-PNEF-PSFOR0083			Office National des Forets, Laboratoire National d'Entomologie Forestiere	Arthropoda	Insecta	Coleoptera	Cerambycidae	Cerambycinae		Cerambyx	Cerambyx miles		Guillem Parmain	guillem.parmain@onf.fr				S	A	leg	sight						C. Badie	12-Jun-2011	France	Languedoc-Roussillon	Herault		Causse de La Selle	43.805	3.648					Google Earth
BC-PNEF-PSFOR0411	BC-PNEF-PSFOR0411			Office National des Forets, Laboratoire National d'Entomologie Forestiere	Arthropoda	Insecta	Coleoptera	Cerambycidae	Cerambycinae		Cerambyx	Cerambyx scopolii		Thomas Barnouin	thomas.barnouin@onf.fr				S	adult	leg	Polytrap						T. Barnouin	07-Jun-2011	France		Gard		RBI Hort de Dieu	44.106	3.79
BC-PNEF-PSFOR0017	BC-PNEF-PSFOR0017			Office National des Forets, Laboratoire National d'Entomologie Forestiere	Arthropoda	Insecta	Coleoptera	Cerambycidae	Cerambycinae		Cerambyx	Cerambyx scopolii		Guillem Parmain	guillem.parmain@onf.fr				S	A	leg	caught beating branches						G. Parmain	07-May-2009	France	Languedoc-Roussillon	Aude		St Julia de Bec	42.868	2.246					Google Earth
BC-PASSIFOR0023	BC-PASSIFOR0023			IRSTEA	Arthropoda	Insecta	Coleoptera	Cerambycidae	Cerambycinae		Cerambyx	Cerambyx scopolii		Benoit Nusillard	benoit.nusillard@irstea.fr				S	A	leg	Polytrap glycol + alcool: ETOH 70%							11-Jun-2012	France				Distrafor 868-2, R2	47.934	2.928
BC-PNEF-PSFOR0018	BC-PNEF-PSFOR0018			Office National des Forets, Laboratoire National d'Entomologie Forestiere	Arthropoda	Insecta	Coleoptera	Cerambycidae	Cerambycinae		Cerambyx	Cerambyx welensii		Guillem Parmain	guillem.parmain@onf.fr				S	A	leg							L. Micas	01-Jul-2009	France	Provence-Alpes-Cote d'Azur	Alpes de Haute Provence		Valensole	43.837	5.983					Google Earth
PASSIFOR-NM13-068	PASSIFOR-NM13-068			Research Collection of Nicolas Moulin	Arthropoda	Insecta	Coleoptera	Cerophytidae			Cerophytum	Cerophytum elateroides		Nicolas Moulin	nmentomo@gmail.com	Morphology			S	adult								N. Moulin	06-Jun-2012	France	Ile-de-France	Yvelines	Le Mesnil le Roi	Reserve naturelle volontaire du Clos de la Salle	48.922	2.12					Collector
BC-PASSIFOR0051	BC-PASSIFOR0051			IRSTEA	Arthropoda	Insecta	Coleoptera	Scarabaeidae			Cetonia	Cetonia aurata		Benoit Nusillard	benoit.nusillard@irstea.fr				S	Adult		Polytrap glycol + alcool: ETOH 70%						C. Bouget	11-Jun-2012	France		Loiret, Chateau-Renard	Polytrap	Distrafor868.2 R2	47.934	2.928
BC-PNEF-PSFOR0210	BC-PNEF-PSFOR0210			Office National des Forets, Laboratoire National d'Entomologie Forestiere	Arthropoda	Insecta	Coleoptera	Scarabaeidae			Cetonia	Cetonia aurata		Guillem Parmain	guillem.parmain@onf.fr				S	A	leg	Polytrap etoh20%, sel 500g/5L, detergent, 15j						T. Noblecourt	12-Jun-2012	France	Languedoc-Roussillon	Gard		Gorges du Gardon	43.93	4.331					Google Earth
BC-PNEF-PSFOR0084	BC-PNEF-PSFOR0084			Office National des Forets, Laboratoire National d'Entomologie Forestiere	Arthropoda	Insecta	Coleoptera	Cerambycidae			Chlorophorus	Chlorophorus glabromaculatus		Guillem Parmain	guillem.parmain@onf.fr				S	A	Antenna	sight						G. Parmain	10-Aug-2010	France	Languedoc-Roussillon	Aude	Quillan		42.875	2.185					Google Earth
BC-PNEF-PSFOR0086	BC-PNEF-PSFOR0086			Office National des Forets, Laboratoire National d'Entomologie Forestiere	Arthropoda	Insecta	Coleoptera	Cerambycidae			Chlorophorus	Chlorophorus ruficornis		Guillem Parmain	guillem.parmain@onf.fr				S	A	leg	Polytrap etoh20%, sel 500g/5L, detergent, 15j						T. Noblecourt	19-Jul-2011	France	Provence-Alpes-Cote d'Azur	Bouches du Rhone		Foret Domaniale de Cadarache	43.693	5.791					Google Earth
BC-PNEF-PSFOR0087	BC-PNEF-PSFOR0087			Office National des Forets, Laboratoire National d'Entomologie Forestiere	Arthropoda	Insecta	Coleoptera	Cerambycidae			Chlorophorus	Chlorophorus sartor		Guillem Parmain	guillem.parmain@onf.fr				S	A	Antenna	sight on flowers						G. Parmain	30-Jul-2011	France	Languedoc-Roussillon	Pyrenees Orientales		Prades	42.618	2.423					Google Earth
BC-PNEF-PSFOR0088	BC-PNEF-PSFOR0088			Office National des Forets, Laboratoire National d'Entomologie Forestiere	Arthropoda	Insecta	Coleoptera	Cerambycidae			Chlorophorus	Chlorophorus trifasciatus		Guillem Parmain	guillem.parmain@onf.fr				S	A	Antenna	Polytrap etoh20%, sel 500g/5L, detergent, 15j						G. Parmain	21-Jul-2010	France	Languedoc-Roussillon	Aude	Antugnac		42.956	2.225					Google Earth
BC-PNEF-PSFOR0020	BC-PNEF-PSFOR0020			Office National des Forets, Laboratoire National d'Entomologie Forestiere	Arthropoda	Insecta	Coleoptera	Cerambycidae			Chlorophorus	Chlorophorus varius		Guillem Parmain	guillem.parmain@onf.fr				S	A	Antenna	Caught on flowers						G. Parmain	08-Aug-2010	France	Languedoc-Roussillon	Pyrenees orientales		Codalet	42.61	2.416					Google Earth
BC-PNEF-PSFOR0580	BC-PNEF-PSFOR0580			Office National des Forets, Laboratoire National d'Entomologie Forestiere	Arthropoda	Insecta	Coleoptera	Anthribidae	Choraginae		Choragus	Choragus sheppardi		Thomas Barnouin	thomas.barnouin@onf.fr				S	A	leg	Polytrap						T. Noblecourt	12-Jul-2009	France	Champagne-Ardenne	Haute-Marne	Foret dommaniale de Auberive		47.781	5.095					Google Earth
BC-PNEF-PSFOR0529	BC-PNEF-PSFOR0529			Office National des Forets, Laboratoire National d'Entomologie Forestiere	Arthropoda	Insecta	Coleoptera	Oedemeridae			Chrysanthia	Chrysanthia viridissima		Guillem Parmain	guillem.parmain@onf.fr				S	A	leg	Polytrap						T. Noblecourt	17-Jul-2011	France	Provence-Alpes-Cote d'Azur	Hautes-Alpes	Queyras, Guillestre		44.661	6.649					Google Earth
BC-PNEF-PSFOR0461	BC-PNEF-PSFOR0461			Office National des Forets, Laboratoire National d'Entomologie Forestiere	Arthropoda	Insecta	Coleoptera	Buprestidae	Buprestinae		Chrysobothris	Chrysobothris affinis		Fabien Soldati	fabien.soldati@onf.fr				S	A	leg	Polytrap						T. Noblecourt	12-Aug-2008	France	Champagne-Ardenne	Marne	Trois Fontaines		48.707	4.959					Google Earth
PASSIFOR-NM13-082	PASSIFOR-NM13-082			Research Collection of Nicolas Moulin	Arthropoda	Insecta	Coleoptera	Ciidae	Ciinae		Cis	Cis boleti		Nicolas Moulin	nmentomo@gmail.com	Morphology			S	adult								N. Moulin	16-Jun-2011	France	Ile-de-France	Val D`Oise	Marines	Buttes de Marines	49.152	1.996					Collector
BC-PNEF-PSFOR0174	BC-PNEF-PSFOR0174			Office National des Forets, Laboratoire National d'Entomologie Forestiere	Arthropoda	Insecta	Coleoptera	Tenebrionidae	Phrenapatinae		Clamoris	Clamoris crenata		Guillem Parmain	guillem.parmain@onf.fr				S	A	leg	Polytrap etoh20%, sel 500g/5L, detergent, 15j						JP Vayssie	07-Jul-2010	France	Aquitaine	Landes, Mimizan			44.2	1.228					Google Earth
PASSIFOR-NM13-010	PASSIFOR-NM13-010			Research Collection of Nicolas Moulin	Arthropoda	Insecta	Coleoptera	Cleridae			Clerus	Clerus mutillarius		Nicolas Moulin	nmentomo@gmail.com	Morphology			S	adult								N. Moulin	16-Jun-2010	France	Ile-de-France	Val D`Oise	Jouy le Moutier	Foret de l`Hautil	49.006	2.013					Collector
BC-PNEF-PSFOR0408	BC-PNEF-PSFOR0408			Office National des Forets, Laboratoire National d'Entomologie Forestiere	Arthropoda	Insecta	Coleoptera	Cerambycidae	Cerambycinae		Clytus	Clytus arietis		Thomas Barnouin	thomas.barnouin@onf.fr				S	adult	leg	Polytrap						T. Barnouin	05-Jul-2011	France		Gard		RBI Hort de Dieu	44.106	3.79
BC-PASSIFOR0109	BC-PASSIFOR0109			IRSTEA	Arthropoda	Insecta	Coleoptera	Cerambycidae	Cerambycinae		Clytus	Clytus arietis		Benoit Nusillard	benoit.nusillard@irstea.fr	Morphology			S	adult				leg				C. Bouget	20-Jun-2013	France	Rhone-Alpes	Ain		Gex	46.332	6.063					Collector
BC-PNEF-PSFOR0090	BC-PNEF-PSFOR0090			Office National des Forets, Laboratoire National d'Entomologie Forestiere	Arthropoda	Insecta	Coleoptera	Cerambycidae	Cerambycinae		Clytus	Clytus lama		Guillem Parmain	guillem.parmain@onf.fr				S	A	leg & antenna	Polytrap etoh20%, sel 500g/5L, detergent, 15j						T. Noblecourt	27-Jul-2010	Italy		Imperia		Pigna	43.934	7.665					Google Earth
BC-PNEF-PSFOR0091	BC-PNEF-PSFOR0091			Office National des Forets, Laboratoire National d'Entomologie Forestiere	Arthropoda	Insecta	Coleoptera	Cerambycidae	Cerambycinae		Clytus	Clytus rhamni		Guillem Parmain	guillem.parmain@onf.fr				S	A	leg	sight on flowers						G. Parmain	15-Jul-2010	France	Languedoc-Roussillon	Pyrenees orientales		Jujols	42.57	2.295					Google Earth
BC-PNEF-PSFOR0409	BC-PNEF-PSFOR0409			Office National des Forets, Laboratoire National d'Entomologie Forestiere	Arthropoda	Insecta	Coleoptera	Cerambycidae	Cerambycinae		Clytus	Clytus tropicus		Thomas Barnouin	thomas.barnouin@onf.fr				S	adult	leg	Polytrap						T. Barnouin	07-Jun-2011	France		Gard		RBI Hort de Dieu	44.106	3.79
BC-PNEF-PSFOR0666	BC-PNEF-PSFOR0666			Office National des Forets, Laboratoire National d'Entomologie Forestiere	Arthropoda	Insecta	Coleoptera	Zopheridae			Colobicus	Colobicus hirtus		Guillem Parmain	guillem.parmain@onf.fr				S	A	leg	Polytrap						T. Noblecourt	28-Apr-2009	France	Provence-Alpes-Cote d'Azur	Bouches du Rhone		Foret Domaniale de Cadarache	43.693	5.791					Google Earth
BC-PASSIFOR0130	BC-PASSIFOR0130			IRSTEA	Arthropoda	Insecta	Coleoptera	Leiodidae	Coloninae		Colon	Colon latum		Rodolphe Rougerie	rrougeri@gmail.com	DNA	ID as Colon sp. by C. Bouget; species ID based on barcode match		S	adult				leg				C. Bouget	20-Jul-2013	France	Rhone-Alpes	Ain		Gex	46.332	6.063					Collector
BC-PNEF-PSFOR0661	BC-PNEF-PSFOR0661			Office National des Forets, Laboratoire National d'Entomologie Forestiere	Arthropoda	Insecta	Coleoptera	Salpingidae			Colposis	Colposis mutilatus		Thomas Barnouin	thomas.barnouin@onf.fr				S	A	leg	Polytrap						T. Noblecourt	16-Aug-2011	France	Provence-Alpes-Cote d'Azur	Alpes maritimes	PN Mercantour, Breil-sur-Roya	Foret domaniale de la Tete d`Alpe	43.932	7.501					Google Earth
BC-PNEF-PSFOR0668	BC-PNEF-PSFOR0668			Office National des Forets, Laboratoire National d'Entomologie Forestiere	Arthropoda	Insecta	Coleoptera	Zopheridae	Colydiinae		Colydium	Colydium elongatum		Fabien Soldati	fabien.soldati@onf.fr				S	A	leg	Polytrap						Fabien Soldati	14-Apr-2007	France	Champagne-Ardenne	Aube	Maraye-en-Othe		48.163	3.853					Google Earth
BC-PNEF-PSFOR0236	BC-PNEF-PSFOR0236			Office National des Forets, Laboratoire National d'Entomologie Forestiere	Arthropoda	Insecta	Coleoptera	Melandryidae			Conopalpus	Conopalpus brevicollis		Guillem Parmain	guillem.parmain@onf.fr				S	A	leg & antenna	Polytrap etoh20%, sel 500g/5L, detergent, 15j						T. Noblecourt	15-May-2012	France	Languedoc-Roussillon	Gard		Gorges du Gardon	43.93	4.331					Google Earth
BC-PASSIFOR0081	BC-PASSIFOR0081			IRSTEA	Arthropoda	Insecta	Coleoptera	Melandryidae			Conopalpus	Conopalpus testaceus		Benoit Nusillard	benoit.nusillard@irstea.fr	Morphology			S	adult				leg				C. Bouget	20-Jul-2013	France	Rhone-Alpes	Ain		Gex	46.332	6.063					Collector
BC-PNEF-PSFOR0339	BC-PNEF-PSFOR0339			Office National des Forets, Laboratoire National d'Entomologie Forestiere	Arthropoda	Insecta	Coleoptera	Melandryidae			Conopalpus	Conopalpus testaceus		Fabien Soldati	fabien.soldati@onf.fr				S	adult	leg	Polytrap						T. Noblecourt	10-Jul-2012	France		Essonne		Foret Domaniale de Verrieres	48.763	2.242
BC-PNEF-PSFOR0164	BC-PNEF-PSFOR0164			Office National des Forets, Laboratoire National d'Entomologie Forestiere	Arthropoda	Insecta	Coleoptera	Tenebrionidae	Diaperinae		Corticeus	Corticeus bicolor		Guillem Parmain	guillem.parmain@onf.fr				S	A	leg & antenna	under bark						L. Velle	17-Nov-2011	France	Auvergne	Allier		Chemilly	46.489	3.314					Google Earth
BC-PNEF-PSFOR0166	BC-PNEF-PSFOR0166			Office National des Forets, Laboratoire National d'Entomologie Forestiere	Arthropoda	Insecta	Coleoptera	Tenebrionidae	Diaperinae		Corticeus	Corticeus linearis		Guillem Parmain	guillem.parmain@onf.fr				S	A	leg	sight beating branches of Pinus uncinata						G. Parmain	07-Apr-2012	France	Languedoc-Roussillon	Pyrenees Orientales	Moset	Col de Jau	42.688	2.251					Google Earth
BC-PNEF-PSFOR0204	BC-PNEF-PSFOR0204			Office National des Forets, Laboratoire National d'Entomologie Forestiere	Arthropoda	Insecta	Coleoptera	Tenebrionidae	Diaperinae		Corticeus	Corticeus pini		Guillem Parmain	guillem.parmain@onf.fr				S	A	leg	under barkl						G. Parmain	30-Aug-2011	France	Languedoc-Roussillon	Aude		Montazels	42.945	2.247					Google Earth
BC-PNEF-PSFOR0205	BC-PNEF-PSFOR0205			Office National des Forets, Laboratoire National d'Entomologie Forestiere	Arthropoda	Insecta	Coleoptera	Tenebrionidae	Diaperinae		Corticeus	Corticeus pini		Guillem Parmain	guillem.parmain@onf.fr				S	A	leg	under bark						G. Parmain	23-Dec-2009	France	Languedoc-Roussillon	Pyrenees orientales		Claira	42.762	2.949					Google Earth
BC-PNEF-PSFOR0176	BC-PNEF-PSFOR0176			Office National des Forets, Laboratoire National d'Entomologie Forestiere	Arthropoda	Insecta	Coleoptera	Tenebrionidae	Diaperinae		Corticeus	Corticeus unicolor		Guillem Parmain	guillem.parmain@onf.fr				S	A	leg	sight						G. Parmain	19-Feb-2012	France	Languedoc-Roussillon	Aude		Montclar	43.135	2.25					Google Earth
BC-PNEF-PSFOR0365	BC-PNEF-PSFOR0365			Office National des Forets, Laboratoire National d'Entomologie Forestiere	Arthropoda	Insecta	Coleoptera	Tenebrionidae	Diaperinae		Corticeus	Corticeus unicolor		Fabien Soldati	fabien.soldati@onf.fr				S	adult	legs & antenna	Polytrap						T. Noblecourt	15-May-2012	France		Essonne		Foret Domaniale de Verrieres	48.763	2.242
BC-PNEF-PSFOR0092	BC-PNEF-PSFOR0092			Office National des Forets, Laboratoire National d'Entomologie Forestiere	Arthropoda	Insecta	Coleoptera	Cerambycidae	Lepturinae		Cortodera	Cortodera femorata		Guillem Parmain	guillem.parmain@onf.fr				S	A	Antenna	Malaise trap, Etoh 95%						T. Noblecourt	05-Jul-2005	France	Provence-Alpes-Cote d'Azur	Alpes Maritimes		Roya-En-Tinee	44.19	6.927					Google Earth
BC-PNEF-PSFOR0418	BC-PNEF-PSFOR0418			Office National des Forets, Laboratoire National d'Entomologie Forestiere	Arthropoda	Insecta	Coleoptera	Cerambycidae	Lepturinae		Cortodera	Cortodera humeralis		Fabien Soldati	fabien.soldati@onf.fr				S	adult	leg	Polytrap						T. Noblecourt	15-May-2012	France		Essonne		Foret Domaniale de Verrieres	48.763	2.242
BC-PNEF-PSFOR0093	BC-PNEF-PSFOR0093			Office National des Forets, Laboratoire National d'Entomologie Forestiere	Arthropoda	Insecta	Coleoptera	Cerambycidae	Lepturinae		Cortodera	Cortodera humeralis		Guillem Parmain	guillem.parmain@onf.fr				S	A	leg	sight						G. Parmain	21-Apr-2012	France	Languedoc-Roussillon	Pyrenees Orientales		Codalet	42.61	2.416					Google Earth
BC-PASSIFOR0025	BC-PASSIFOR0025			IRSTEA	Arthropoda	Insecta	Coleoptera	Cerambycidae	Lepturinae		Cortodera	Cortodera humeralis		Benoit Nusillard	benoit.nusillard@irstea.fr				S	A	leg	Polytrap glycol + alcool: ETOH 70%							14-May-2012	France				Distrafor 1195-3, R1	47.934	2.928
BC-PASSIFOR0002	BC-PASSIFOR0002			IRSTEA	Arthropoda	Insecta	Coleoptera	Zopheridae	Colydiinae		Coxelus	Coxelus pictus		Christophe Bouget	christophe.bouget@irstea.fr				S	A		Specimen en ETOH 96%, passage glycol								France			PP-St3-Dia2-Dec2-L2	Donon 55-R2	48.513	7.165					Google Earth
BC-PNEF-PSFOR0302	BC-PNEF-PSFOR0302			Office National des Forets, Laboratoire National d'Entomologie Forestiere	Arthropoda	Insecta	Coleoptera	Zopheridae	Colydiinae		Coxelus	Coxelus pictus		Thomas Barnouin	thomas.barnouin@onf.fr				S	adult	leg	Polytrap						T. Barnouin	07-Jun-2011	France		Gard		RBI Hort de Dieu	44.106	3.79
BC-PNEF-PSFOR0393	BC-PNEF-PSFOR0393			Office National des Forets, Laboratoire National d'Entomologie Forestiere	Arthropoda	Insecta	Coleoptera	Curculionidae	Scolytinae		Cryphalus	Cryphalus abietis		Thierry Noblecourt	thierry.noblecourt@onf.fr				S	adult	Prothorax & head	Polytrap						T. Barnouin	21-Jun-2011	France		Gard		RBI Hort de Dieu	44.106	3.79
BC-PNEF-PSFOR0394	BC-PNEF-PSFOR0394			Office National des Forets, Laboratoire National d'Entomologie Forestiere	Arthropoda	Insecta	Coleoptera	Curculionidae	Scolytinae		Cryphalus	Cryphalus piceae		Thierry Noblecourt	thierry.noblecourt@onf.fr				S	adult	Prothorax & head	Polytrap						T. Barnouin	07-Jun-2011	France		Gard		RBI Hort de Dieu	44.106	3.79
BC-PNEF-PSFOR0258	BC-PNEF-PSFOR0258			Office National des Forets, Laboratoire National d'Entomologie Forestiere	Arthropoda	Insecta	Coleoptera	Nitidulidae	Cryptarchinae		Cryptarcha	Cryptarcha strigata		Fabien Soldati	fabien.soldati@onf.fr				S	adult	legs	Polytrap						T. Noblecourt	12-Jun-2012	France		Essonne	RBI14, Poly1 - VERR2012/102	Foret Domaniale de Verrieres	48.763	2.242
PASSIFOR-NM13-045	PASSIFOR-NM13-045			Research Collection of Nicolas Moulin	Arthropoda	Insecta	Coleoptera	Nitidulidae	Cryptarchinae		Cryptarcha	Cryptarcha strigata		Nicolas Moulin	nmentomo@gmail.com	Morphology			S	adult								N. Moulin	04-Jul-2012	France	Ile-de-France	Val D`Oise	Jouy le Moutier	Foret de l`Hautil	49.006	2.013					Collector
BC-PNEF-PSFOR0259	BC-PNEF-PSFOR0259			Office National des Forets, Laboratoire National d'Entomologie Forestiere	Arthropoda	Insecta	Coleoptera	Nitidulidae	Cryptarchinae		Cryptarcha	Cryptarcha undata		Fabien Soldati	fabien.soldati@onf.fr				S	adult	legs	Polytrap						T. Noblecourt	15-May-2012	France		Essonne	Site 678, Poly1 - VERR2012/79	Foret Domaniale de Verrieres	48.763	2.242
BC-PNEF-PSFOR0167	BC-PNEF-PSFOR0167			Office National des Forets, Laboratoire National d'Entomologie Forestiere	Arthropoda	Insecta	Coleoptera	Tenebrionidae	Alleculinae		Cteniopus	Cteniopus sulphureus		Guillem Parmain	guillem.parmain@onf.fr				S	A	leg	on flowers						G. Parmain	15-Jul-2010	France	Languedoc-Roussillon	Pyrenees Orientales		Jujols	42.57	2.295					Google Earth
BC-PNEF-PSFOR0168	BC-PNEF-PSFOR0168			Office National des Forets, Laboratoire National d'Entomologie Forestiere	Arthropoda	Insecta	Coleoptera	Tenebrionidae	Alleculinae		Cteniopus	Cteniopus sulphureus		Guillem Parmain	guillem.parmain@onf.fr				S	A	leg	Polytrap etoh20%, sel 500g/5L, detergent, 15j						T. Noblecourt	06-Jul-2010	France	Languedoc-Roussillon	Aude	Fontanes-de-Sault	Reserve Naturelle du TM71	42.769	2.082					Google Earth
BC-PNEF-PSFOR0261	BC-PNEF-PSFOR0261			Office National des Forets, Laboratoire National d'Entomologie Forestiere	Arthropoda	Insecta	Coleoptera	Nitidulidae	Nitidulinae		Cychramus	Cychramus luteus		Fabien Soldati	fabien.soldati@onf.fr				S	adult	legs	Polytrap						T. Noblecourt	12-Jun-2012	France		Essonne	Site 540, Poly2 - VERR2012/92	Foret Domaniale de Verrieres	48.763	2.242
BC-PNEF-PSFOR0521	BC-PNEF-PSFOR0521			Office National des Forets, Laboratoire National d'Entomologie Forestiere	Arthropoda	Insecta	Coleoptera	Nitidulidae	Nitidulinae		Cychramus	Cychramus variegatus		Fabien Soldati	fabien.soldati@onf.fr				S	A	leg	Polytrap						T. Noblecourt	28-Jul-2009	France	Alsace	Haut Rhin	R.N. du Grand Ventron		47.958	6.924					Google Earth
BC-PNEF-PSFOR0593	BC-PNEF-PSFOR0593			Office National des Forets, Laboratoire National d'Entomologie Forestiere	Arthropoda	Insecta	Coleoptera	Curculionidae	Scolytinae		Cyclorhipidion	Cyclorhipidion bodoanus		Eric de Laclos	eric.deLaclos@onf.fr				S	A	leg	Polytrap						Eric de Laclos	04-May-2006	France	Burgundy	Cote-d`Or	RBI du Bois de Ruere		48.506	5.455					Google Earth
PASSIFOR-NM13-075	PASSIFOR-NM13-075			Research Collection of Nicolas Moulin	Arthropoda	Insecta	Coleoptera	Elateridae	Elaterinae		Dalopius	Dalopius marginatus		Nicolas Moulin	nmentomo@gmail.com	Morphology			S	adult								N. Moulin	27-May-2011	France	Ile-de-France	Val D`Oise	Marines	Buttes de Marines	49.152	1.996					Collector
BC-PNEF-PSFOR0624	BC-PNEF-PSFOR0624			Office National des Forets, Laboratoire National d'Entomologie Forestiere	Arthropoda	Insecta	Coleoptera	Elateridae	Agrypninae		Danosoma	Danosoma fasciata		Thomas Barnouin	thomas.barnouin@onf.fr				S	A	leg	flying						T. Noblecourt	24-Jul-2009	France	Midi-Pyrenees	Hautes-Pyrenees		Oredon	42.829	0.168					Google Earth
BC-PSFOR-JD0123	BC-PSFOR-JD0123			Research Collection of Julien Delnatte	Arthropoda	Insecta	Coleoptera	Elateridae	Agrypninae		Danosoma	Danosoma fasciata		Julien Delnatte	juliendelnatte@hotmail.com	Morphology			S	adult		under bark of Abies sp.		leg					25-Oct-2008	France	Provence-Alpes-Cote d'Azur	Alpes-Maritimes	Saorge Vallon de Cairos	Granges de Fromagine	43.992	7.502					Google Earth
BC-PNEF-PSFOR0021	BC-PNEF-PSFOR0021			Office National des Forets, Laboratoire National d'Entomologie Forestiere	Arthropoda	Insecta	Coleoptera	Cerambycidae	Lepturinae		Deilus	Deilus fugax		Guillem Parmain	guillem.parmain@onf.fr				S	A	Antenna	Beating Fabceae						G. Parmain	29-Apr-2009	France	Languedoc-Roussillon	Aude		St Julia de Bec	42.868	2.246					Google Earth
BC-PNEF-PSFOR0625	BC-PNEF-PSFOR0625			Office National des Forets, Laboratoire National d'Entomologie Forestiere	Arthropoda	Insecta	Coleoptera	Elateridae	Dendrometrinae		Denticollis	Denticollis linearis		Thomas Barnouin	thomas.barnouin@onf.fr				S	A	leg	Polytrap						T. Noblecourt	27-May-2008	France	Lorraine	Moselle		Foret du Romersberg	48.807	6.787					Google Earth
BC-PSFOR-JD0133	BC-PSFOR-JD0133			Research Collection of Julien Delnatte	Arthropoda	Insecta	Coleoptera	Elateridae	Dendrometrinae		Denticollis	Denticollis linearis		Julien Delnatte	juliendelnatte@hotmail.com	Morphology		F	S	adult		collected by beating		leg					14-May-2006	France	Auvergne	Allier	Foret de Troncais	Etang de Morat	46.658	2.704					Google Earth
BC-PASSIFOR0083	BC-PASSIFOR0083			IRSTEA	Arthropoda	Insecta	Coleoptera	Elateridae	Dendrometrinae		Denticollis	Denticollis linearis		Benoit Nusillard	benoit.nusillard@irstea.fr	Morphology			S	adult				leg				C. Bouget	20-Jun-2013	France	Rhone-Alpes	Ain		Gex	46.332	6.063					Collector
BC-PNEF-PSFOR0304	BC-PNEF-PSFOR0304			Office National des Forets, Laboratoire National d'Entomologie Forestiere	Arthropoda	Insecta	Coleoptera	Elateridae	Dendrometrinae		Denticollis	Denticollis linearis		Fabien Soldati	fabien.soldati@onf.fr				S	adult	leg	Polytrap						T. Noblecourt	15-May-2012	France		Essonne		Foret Domaniale de Verrieres	48.763	2.242
BC-PASSIFOR0088	BC-PASSIFOR0088			IRSTEA	Arthropoda	Insecta	Coleoptera	Elateridae	Dendrometrinae		Denticollis	Denticollis rubens		Benoit Nusillard	benoit.nusillard@irstea.fr	Morphology			S	adult				leg				C. Bouget	20-Jun-2013	France	Rhone-Alpes	Ain		Gex	46.332	6.063					Collector
BC-PNEF-PSFOR0626	BC-PNEF-PSFOR0626			Office National des Forets, Laboratoire National d'Entomologie Forestiere	Arthropoda	Insecta	Coleoptera	Elateridae	Dendrometrinae		Denticollis	Denticollis rubens		Thomas Barnouin	thomas.barnouin@onf.fr				S	A	leg	Polytrap						T. Noblecourt	28-May-2009	France	Languedoc-Roussillon	Aude	Fontanes-de-Sault		42.769	2.082					Google Earth
BC-PNEF-PSFOR0312	BC-PNEF-PSFOR0312			Office National des Forets, Laboratoire National d'Entomologie Forestiere	Arthropoda	Insecta	Coleoptera	Elateridae	Dendrometrinae		Denticollis	Denticollis rubens		Thomas Barnouin	thomas.barnouin@onf.fr				S	adult	leg	Polytrap						T. Barnouin	21-Jun-2011	France		Gard		RBI Hort de Dieu	44.106	3.79
BC-PNEF-PSFOR0627	BC-PNEF-PSFOR0627			Office National des Forets, Laboratoire National d'Entomologie Forestiere	Arthropoda	Insecta	Coleoptera	Elateridae			Diacanthous	Diacanthous undulatus		Thomas Barnouin	thomas.barnouin@onf.fr				S	A	leg	Polytrap						T. Barnouin	13-Jul-2010	France	Languedoc-Roussillon	Lozere		Altier	44.473	3.859					Google Earth
BC-PNEF-PSFOR0170	BC-PNEF-PSFOR0170			Office National des Forets, Laboratoire National d'Entomologie Forestiere	Arthropoda	Insecta	Coleoptera	Tenebrionidae	Diaperinae		Diaperis	Diaperis boleti		Guillem Parmain	guillem.parmain@onf.fr				S	A	leg	sight						G. Parmain	21-Jul-2009	France	Languedoc-Roussillon	Aude		St Julia de Bec	42.868	2.246					Google Earth
PASSIFOR-NM13-054	PASSIFOR-NM13-054			Research Collection of Nicolas Moulin	Arthropoda	Insecta	Coleoptera	Tenebrionidae	Diaperinae		Diaperis	Diaperis boleti		Nicolas Moulin	nmentomo@gmail.com	Morphology			S	adult								N. Moulin	10-Jun-2012	France	Ile-de-France	Val D`Oise	Jouy le Moutier	Foret de l`Hautil	49.006	2.013					Collector
BC-PASSIFOR0086	BC-PASSIFOR0086			IRSTEA	Arthropoda	Insecta	Coleoptera	Lycidae	Lycinae		Dictyopterus	Dictyopterus aurora		Benoit Nusillard	benoit.nusillard@irstea.fr	Morphology			S	adult				leg				C. Bouget	20-Jun-2013	France	Rhone-Alpes	Ain		Gex	46.332	6.063					Collector
BC-PNEF-PSFOR0022	BC-PNEF-PSFOR0022			Office National des Forets, Laboratoire National d'Entomologie Forestiere	Arthropoda	Insecta	Coleoptera	Cerambycidae	Lepturinae		Dinoptera	Dinoptera collaris		Guillem Parmain	guillem.parmain@onf.fr				S	A	Antenna	caught on cherry flowers						G. Parmain	29-Apr-2009	France	Languedoc-Roussillon	Aude	Quillan	Lavall	42.87	2.211					Google Earth
PASSIFOR-NM13-037	PASSIFOR-NM13-037			Research Collection of Nicolas Moulin	Arthropoda	Insecta	Coleoptera	Melandryidae	Melandryinae		Dircaea	Dircaea australis		Nicolas Moulin	nmentomo@gmail.com	Morphology			S	adult								N. Moulin	26-Jul-2012	France	Ile-de-France	Val D`Oise	Jouy le Moutier	Foret de l`Hautil	49.006	2.013					Collector
BC-PASSIFOR0066	BC-PASSIFOR0066			IRSTEA	Arthropoda	Insecta	Coleoptera	Anthribidae			Dissoleucas	Dissoleucas niveirostris		Benoit Nusillard	benoit.nusillard@irstea.fr				S	Adult		Polytrap glycol + alcool: ETOH 70%						C. Bouget	14-May-2012	France		Loiret, Chateau-Renard	Polytrap	Distrafor 1343.2 R1	47.934	2.928
BC-PNEF-PSFOR0151	BC-PNEF-PSFOR0151			Office National des Forets, Laboratoire National d'Entomologie Forestiere	Arthropoda	Insecta	Coleoptera	Anthribidae			Dissoleucas	Dissoleucas niveirostris		Guillem Parmain	guillem.parmain@onf.fr				S	A	leg	Polytrap MPG,1 mois						G. Parmain	15-May-2012	France	Centre	Indre et Loire	CAND2012/02	Site 1, Polytrap 2, Domaine de Cande	47.296	0.662					Google Earth
BC-PNEF-PSFOR0228	BC-PNEF-PSFOR0228			Office National des Forets, Laboratoire National d'Entomologie Forestiere	Arthropoda	Insecta	Coleoptera	Lucanidae	Lucaninae		Dorcus	Dorcus parallelipipedus		Guillem Parmain	guillem.parmain@onf.fr				S	A	leg	sight						G. Parmain	03-Apr-2008	France	Midi-Pyrenees	Haute Garonne		Toulouse	43.605	1.444					Google Earth
PASSIFOR-NM13-038	PASSIFOR-NM13-038			Research Collection of Nicolas Moulin	Arthropoda	Insecta	Coleoptera	Lucanidae	Lucaninae		Dorcus	Dorcus parallelipipedus		Nicolas Moulin	nmentomo@gmail.com	Morphology			S	adult								N. Moulin	13-Aug-2012	France	Ile-de-France	Val D`Oise	Jouy le Moutier	Foret de l`Hautil	49.006	2.013					Collector
BC-PNEF-PSFOR0628	BC-PNEF-PSFOR0628			Office National des Forets, Laboratoire National d'Entomologie Forestiere	Arthropoda	Insecta	Coleoptera	Elateridae	Lissominae		Drapetes	Drapetes mordelloides		Thomas Barnouin	thomas.barnouin@onf.fr				S	A	leg	Polytrap						T. Noblecourt	30-Jun-2009	France	Provence-Alpes-Cote d'Azur	Var	Foret des Maures		43.197	6.329					Google Earth
BC-PNEF-PSFOR0397	BC-PNEF-PSFOR0397			Office National des Forets, Laboratoire National d'Entomologie Forestiere	Arthropoda	Insecta	Coleoptera	Curculionidae	Scolytinae		Dryocoetes	Dryocoetes autographus		Thierry Noblecourt	thierry.noblecourt@onf.fr				S	adult	leg	Polytrap						T. Barnouin	05-Jul-2011	France		Gard		RBI Hort de Dieu	44.106	3.79
BC-PNEF-PSFOR0377	BC-PNEF-PSFOR0377			Office National des Forets, Laboratoire National d'Entomologie Forestiere	Arthropoda	Insecta	Coleoptera	Curculionidae	Scolytinae		Dryocoetes	Dryocoetes villosus		Thomas Barnouin	thomas.barnouin@onf.fr				S	adult	leg	Polytrap						T. Barnouin	07-Jun-2011	France		Gard		RBI Hort de Dieu	44.106	3.79
BC-PNEF-PSFOR0383	BC-PNEF-PSFOR0383			Office National des Forets, Laboratoire National d'Entomologie Forestiere	Arthropoda	Insecta	Coleoptera	Curculionidae	Scolytinae		Dryocoetes	Dryocoetes villosus		Fabien Soldati	fabien.soldati@onf.fr				S	adult	leg	Polytrap						T. Noblecourt	12-Jun-2012	France		Essonne		Foret Domaniale de Verrieres	48.763	2.242
BC-PASSIFOR0079	BC-PASSIFOR0079			IRSTEA	Arthropoda	Insecta	Coleoptera	Endomychidae	Endomychinae		Endomychus	Endomychus coccineus		Benoit Nusillard	benoit.nusillard@irstea.fr	Morphology			S	adult				leg				C. Bouget	20-Jul-2013	France	Rhone-Alpes	Ain		Gex	46.332	6.063					Collector
PASSIFOR-NM13-083	PASSIFOR-NM13-083			Research Collection of Nicolas Moulin	Arthropoda	Insecta	Coleoptera	Endomychidae	Endomychinae		Endomychus	Endomychus coccineus		Nicolas Moulin	nmentomo@gmail.com	Morphology			S	adult								N. Moulin	16-Jun-2011	France	Ile-de-France	Val D`Oise	Marines	Buttes de Marines	49.152	1.996					Collector
BC-PNEF-PSFOR0301	BC-PNEF-PSFOR0301			Office National des Forets, Laboratoire National d'Entomologie Forestiere	Arthropoda	Insecta	Coleoptera	Zopheridae			Endophloeus	Endophloeus markovichianus		Thomas Barnouin	thomas.barnouin@onf.fr				S	adult	leg	Polytrap						T. Barnouin	07-Jun-2011	France		Gard		RBI Hort de Dieu	44.106	3.79
BC-PNEF-PSFOR0349	BC-PNEF-PSFOR0349			Office National des Forets, Laboratoire National d'Entomologie Forestiere	Arthropoda	Insecta	Coleoptera	Anthribidae			Enedreytes	Enedreytes sepicola		Thomas Barnouin	thomas.barnouin@onf.fr				S	adult	leg	Polytrap						T. Barnouin	21-Jun-2011	France		Gard		RBI Hort de Dieu	44.106	3.79
BC-PNEF-PSFOR0399	BC-PNEF-PSFOR0399			Office National des Forets, Laboratoire National d'Entomologie Forestiere	Arthropoda	Insecta	Coleoptera	Curculionidae	Scolytinae		Ernoporicus	Ernoporicus fagi		Thierry Noblecourt	thierry.noblecourt@onf.fr				S	adult	Whole specimen	Polytrap, no voucher						T. Noblecourt	12-Jun-2012	France		Essonne		Foret Domaniale de Verrieres	48.763	2.242
BC-PNEF-PSFOR0398	BC-PNEF-PSFOR0398			Office National des Forets, Laboratoire National d'Entomologie Forestiere	Arthropoda	Insecta	Coleoptera	Curculionidae	Scolytinae		Ernoporicus	Ernoporicus fagi		Thierry Noblecourt	thierry.noblecourt@onf.fr				S	adult	HW, FW & leg	Polytrap						T. Noblecourt	12-Jun-2012	France		Essonne		Foret Domaniale de Verrieres	48.763	2.242
BC-PNEF-PSFOR0379	BC-PNEF-PSFOR0379			Office National des Forets, Laboratoire National d'Entomologie Forestiere	Arthropoda	Insecta	Coleoptera	Curculionidae	Scolytinae		Ernoporicus	Ernoporicus fagi		Thomas Barnouin	thomas.barnouin@onf.fr				S	adult	Prothorax & head	Polytrap						T. Barnouin	07-Jun-2011	France		Gard		RBI Hort de Dieu	44.106	3.79
PASSIFOR-NM13-016	PASSIFOR-NM13-016			Research Collection of Nicolas Moulin	Arthropoda	Insecta	Coleoptera	Eucnemidae	Eucneminae		Eucnemis	Eucnemis capucina		Nicolas Moulin	nmentomo@gmail.com	Morphology			S	adult								N. Moulin	10-Jun-2012	France	Ile-de-France	Val D`Oise	Jouy le Moutier	Foret de l`Hautil	49.006	2.013					Collector
BC-PNEF-PSFOR0323	BC-PNEF-PSFOR0323			Office National des Forets, Laboratoire National d'Entomologie Forestiere	Arthropoda	Insecta	Coleoptera	Mycetophagidae			Eulagius	Eulagius filicornis		Fabien Soldati	fabien.soldati@onf.fr				S	adult	leg	Polytrap						T. Noblecourt	12-Jun-2012	France		Essonne		Foret Domaniale de Verrieres	48.763	2.242
PASSIFOR-NM13-039	PASSIFOR-NM13-039			Research Collection of Nicolas Moulin	Arthropoda	Insecta	Coleoptera	Mycetophagidae			Eulagius	Eulagius filicornis		Nicolas Moulin	nmentomo@gmail.com	Morphology			S	adult								N. Moulin	10-Jun-2012	France	Ile-de-France	Val D`Oise	Jouy le Moutier	Foret de l`Hautil	49.006	2.013					Collector
BC-PNEF-PSFOR0322	BC-PNEF-PSFOR0322			Office National des Forets, Laboratoire National d'Entomologie Forestiere	Arthropoda	Insecta	Coleoptera	Mycetophagidae			Eulagius	Eulagius filicornis		Fabien Soldati	fabien.soldati@onf.fr				S	adult	leg	Polytrap						T. Noblecourt	12-Jun-2012	France		Essonne		Foret Domaniale de Verrieres	48.763	2.242
BC-PNEF-PSFOR0328	BC-PNEF-PSFOR0328			Office National des Forets, Laboratoire National d'Entomologie Forestiere	Arthropoda	Insecta	Coleoptera	Mycetophagidae			Eulagius	Eulagius filicornis		Thomas Barnouin	thomas.barnouin@onf.fr				S	adult	leg	Polytrap						T. Barnouin	07-Jun-2011	France		Gard		RBI Hort de Dieu	44.106	3.79
BC-PNEF-PSFOR0321	BC-PNEF-PSFOR0321			Office National des Forets, Laboratoire National d'Entomologie Forestiere	Arthropoda	Insecta	Coleoptera	Mycetophagidae			Eulagius	Eulagius filicornis		Fabien Soldati	fabien.soldati@onf.fr				S	adult	leg	Polytrap						T. Noblecourt	12-Jun-2012	France		Essonne		Foret Domaniale de Verrieres	48.763	2.242
BC-PNEF-PSFOR0023	BC-PNEF-PSFOR0023			Office National des Forets, Laboratoire National d'Entomologie Forestiere	Arthropoda	Insecta	Coleoptera	Cerambycidae	Lepturinae		Evodinus	Evodinus clathratus		Guillem Parmain	guillem.parmain@onf.fr				S	A	leg	caught flowers Sorbus						F. Soldati	25-Jun-2011	Italy	Cuneo			Colle di Tenda	44.159	7.561					Google Earth
BC-PNEF-PSFOR0094	BC-PNEF-PSFOR0094			Office National des Forets, Laboratoire National d'Entomologie Forestiere	Arthropoda	Insecta	Coleoptera	Cerambycidae			Exocentrus	Exocentrus adspersus		Guillem Parmain	guillem.parmain@onf.fr				S	A	Antenna	beating Quercus branches						G. Parmain	13-May-2012	France	Languedoc-Roussillon	Aude	Quillan	Col du Portel	42.879	2.155					Google Earth
BC-PNEF-PSFOR0095	BC-PNEF-PSFOR0095			Office National des Forets, Laboratoire National d'Entomologie Forestiere	Arthropoda	Insecta	Coleoptera	Cerambycidae			Exocentrus	Exocentrus lusitanus		Guillem Parmain	guillem.parmain@onf.fr				S	A	leg	Reared from Tilia						L. Valadares	01-Aug-2002	France	Languedoc-Roussillon	Aude	Quillan	Col du Portel	42.879	2.155					Google Earth
BC-PNEF-PSFOR0096	BC-PNEF-PSFOR0096			Office National des Forets, Laboratoire National d'Entomologie Forestiere	Arthropoda	Insecta	Coleoptera	Cerambycidae			Exocentrus	Exocentrus punctipennis		Guillem Parmain	guillem.parmain@onf.fr				S	A	leg	beating						G. Parmain	03-Jul-2010	France	Languedoc-Roussillon	Pyrenees Orientales		Perpignan	42.689	2.895					Google Earth
BC-PNEF-PSFOR0574	BC-PNEF-PSFOR0574			Office National des Forets, Laboratoire National d'Entomologie Forestiere	Arthropoda	Insecta	Coleoptera	Ptinidae	Anobiinae		Gastrallus	Gastrallus knizeki		Eric de Laclos	eric.deLaclos@onf.fr				S	A	leg	Polytrap						T. Noblecourt	17-Jun-2008	France	Champagne-Ardenne	Marne	Foret domaniale de Trois Fontaines		48.707	4.959					Google Earth
PASSIFOR-NM13-060	PASSIFOR-NM13-060			Research Collection of Nicolas Moulin	Arthropoda	Insecta	Coleoptera	Ptinidae	Anobiinae		Gastrallus	Gastrallus laevigatus		Rodolphe Rougerie	rrougeri@gmail.com	DNA and habitus			S	adult								N. Moulin	29-Jul-2010	France	Ile-de-France	Val D`Oise	Jouy le Moutier	Foret de l`Hautil	49.006	2.013					Collector
BC-PNEF-PSFOR0414	BC-PNEF-PSFOR0414			Office National des Forets, Laboratoire National d'Entomologie Forestiere	Arthropoda	Insecta	Coleoptera	Cerambycidae			Glaphyra	Glaphyra umbellatarum		Fabien Soldati	fabien.soldati@onf.fr				S	adult	leg	Polytrap						T. Noblecourt	10-Jul-2012	France		Essonne		Foret Domaniale de Verrieres	48.763	2.242
BC-PNEF-PSFOR0211	BC-PNEF-PSFOR0211			Office National des Forets, Laboratoire National d'Entomologie Forestiere	Arthropoda	Insecta	Coleoptera	Scarabaeidae			Gnorimus	Gnorimus nobilis		Guillem Parmain	guillem.parmain@onf.fr				S	A	leg	Polytrap etoh20%, sel 500g/5L, detergent, 15j						T. Noblecourt	13-Jul-2010	France	Champagne-Ardenne	Marne		Foret de Vauhalaise	48.699	4.415					Google Earth
BC-PNEF-PSFOR0212	BC-PNEF-PSFOR0212			Office National des Forets, Laboratoire National d'Entomologie Forestiere	Arthropoda	Insecta	Coleoptera	Scarabaeidae			Gnorimus	Gnorimus variabilis		Guillem Parmain	guillem.parmain@onf.fr				S	A	leg	Polytrap etoh20%, sel 500g/5L, detergent, 15j						T. Barnouin	03-Jul-2011	France	Languedoc-Roussillon	Gard		Hort de Dieu	44.119	3.585					Google Earth
BC-PNEF-PSFOR0362	BC-PNEF-PSFOR0362			Office National des Forets, Laboratoire National d'Entomologie Forestiere	Arthropoda	Insecta	Coleoptera	Tenebrionidae	Alleculinae		Gonodera	Gonodera luperus		Fabien Soldati	fabien.soldati@onf.fr				S	adult	leg	Polytrap						T. Barnouin	07-Jun-2011	France		Gard		RBI Hort de Dieu	44.106	3.79
BC-PNEF-PSFOR0177	BC-PNEF-PSFOR0177			Office National des Forets, Laboratoire National d'Entomologie Forestiere	Arthropoda	Insecta	Coleoptera	Tenebrionidae	Alleculinae		Gonodera	Gonodera luperus		Guillem Parmain	guillem.parmain@onf.fr				S	A	leg	sight						C. Badie	29-May-2011	France	Languedoc-Roussillon	Pyrenees Orientales		Jujols	42.57	2.295					Google Earth
PASSIFOR-NM13-005	PASSIFOR-NM13-005			Research Collection of Nicolas Moulin	Arthropoda	Insecta	Coleoptera	Cerambycidae	Lepturinae		Grammoptera	Grammoptera abdominalis		Nicolas Moulin	nmentomo@gmail.com	Morphology			S	adult								N. Moulin	10-Jun-2012	France	Ile-de-France	Val D`Oise	Jouy le Moutier	Foret de l`Hautil	49.006	2.013					Collector
PASSIFOR-NM13-004	PASSIFOR-NM13-004			Research Collection of Nicolas Moulin	Arthropoda	Insecta	Coleoptera	Cerambycidae	Lepturinae		Grammoptera	Grammoptera ruficornis		Nicolas Moulin	nmentomo@gmail.com	Morphology			S	adult								N. Moulin	04-Jul-2012	France	Ile-de-France	Val D`Oise	Jouy le Moutier	Foret de l`Hautil	49.006	2.013					Collector
BC-PNEF-PSFOR0406	BC-PNEF-PSFOR0406			Office National des Forets, Laboratoire National d'Entomologie Forestiere	Arthropoda	Insecta	Coleoptera	Cerambycidae	Lepturinae		Grammoptera	Grammoptera ustulata		Thomas Barnouin	thomas.barnouin@onf.fr				S	adult	leg	Polytrap						T. Barnouin	21-Jun-2011	France		Gard		RBI Hort de Dieu	44.106	3.79
BC-PNEF-PSFOR0569	BC-PNEF-PSFOR0569			Office National des Forets, Laboratoire National d'Entomologie Forestiere	Arthropoda	Insecta	Coleoptera	Ptinidae	Anobiinae		Grynobius	Grynobius planus		Thomas Barnouin	thomas.barnouin@onf.fr				S	A	leg	Polytrap, no voucher						T. Barnouin	15-Jun-2009	France	Languedoc-Roussillon	Lozere		Foret domaniale du Marquaires	44.18	3.595					Google Earth
BC-PNEF-PSFOR0434	BC-PNEF-PSFOR0434			Office National des Forets, Laboratoire National d'Entomologie Forestiere	Arthropoda	Insecta	Coleoptera	Trogossitidae	Peltinae		Grynocharis	Grynocharis oblonga		Guillem Parmain	guillem.parmain@onf.fr				S	A	legs	under bark of dead Abies						G. Parmain	07-May-2012	France	Auvergne	Cantal	Saint Amandin	Gorge de la rhue	45.382	2.494					Google Earth
BC-PNEF-PSFOR0575	BC-PNEF-PSFOR0575			Office National des Forets, Laboratoire National d'Entomologie Forestiere	Arthropoda	Insecta	Coleoptera	Ptinidae	Anobiinae		Hadrobregmus	Hadrobregmus denticollis		Thomas Barnouin	thomas.barnouin@onf.fr				S	A	leg	Polytrap						T. Noblecourt	22-Jun-2010	France	Languedoc-Roussillon	Aude	Fontanes-de-Sault		42.769	2.082					Google Earth
PASSIFOR-NM13-067	PASSIFOR-NM13-067			Research Collection of Nicolas Moulin	Arthropoda	Insecta	Coleoptera	Ptinidae	Anobiinae		Hadrobregmus	Hadrobregmus denticollis		Nicolas Moulin	nmentomo@gmail.com	Morphology			S	adult								N. Moulin	06-Jun-2012	France	Ile-de-France	Yvelines	Le Mesnil le Roi	Reserve naturelle volontaire du Clos de la Salle	48.922	2.12					Collector
BC-PNEF-PSFOR0576	BC-PNEF-PSFOR0576			Office National des Forets, Laboratoire National d'Entomologie Forestiere	Arthropoda	Insecta	Coleoptera	Ptinidae	Anobiinae		Hadrobregmus	Hadrobregmus pertinax		Thomas Barnouin	thomas.barnouin@onf.fr				S	A	leg	Polytrap						T. Noblecourt	05-Jun-2012	France	Provence-Alpes-Cote d'Azur	Hautes Alpes	Guillestre		44.661	6.649					Google Earth
BC-PASSIFOR0113	BC-PASSIFOR0113			IRSTEA	Arthropoda	Insecta	Coleoptera	Tetratomidae	Hallomeninae		Hallomenus	Hallomenus binotatus		Benoit Nusillard	benoit.nusillard@irstea.fr	Morphology			S	adult				leg				C. Bouget	20-Jul-2013	France	Rhone-Alpes	Ain		Gex	46.332	6.063					Collector
BC-PNEF-PSFOR0550	BC-PNEF-PSFOR0550			Office National des Forets, Laboratoire National d'Entomologie Forestiere	Arthropoda	Insecta	Coleoptera	Ptinidae	Anobiinae		Hedobia	Hedobia pubescens		Thomas Barnouin	thomas.barnouin@onf.fr				S	A	leg	Polytrap						T. Noblecourt	08-Jun-2010	France	Poitou-Charentes	Deux-Sevres		Foret domaniale de Chize	46.129	-0.368					Google Earth
BC-PNEF-PSFOR0178	BC-PNEF-PSFOR0178			Office National des Forets, Laboratoire National d'Entomologie Forestiere	Arthropoda	Insecta	Coleoptera	Tenebrionidae	Tenebrioninae		Helops	Helops coeruleus		Guillem Parmain	guillem.parmain@onf.fr				S	A	Antenna	sight on dead wood						G. Parmain	20-Dec-2010	France	Languedoc-Roussillon	Pyrenees Orientales	Sorede	Le Ravin des Moixoses	42.531	2.956					Google Earth
BC-PNEF-PSFOR0577	BC-PNEF-PSFOR0577			Office National des Forets, Laboratoire National d'Entomologie Forestiere	Arthropoda	Insecta	Coleoptera	Ptinidae	Anobiinae		Hemicoelus	Hemicoelus canaliculatus		Thomas Barnouin	thomas.barnouin@onf.fr				S	A	leg	Polytrap						G. Parmain	19-Jul-2010	France	Languedoc-Roussillon	Aude	Antugnac		42.956	2.225					Google Earth
BC-PNEF-PSFOR0579	BC-PNEF-PSFOR0579			Office National des Forets, Laboratoire National d'Entomologie Forestiere	Arthropoda	Insecta	Coleoptera	Ptinidae	Anobiinae		Hemicoelus	Hemicoelus fulvicornis		Eric de Laclos	eric.deLaclos@onf.fr				S	A	leg	Polytrap						T. Barnouin	24-Jul-2007	France	Languedoc-Roussillon	Lozere		Foret domaniale du Marquaires	44.18	3.595					Google Earth
BC-PNEF-PSFOR0652	BC-PNEF-PSFOR0652			Office National des Forets, Laboratoire National d'Entomologie Forestiere	Arthropoda	Insecta	Coleoptera	Elateridae	Dendrometrinae		Hemicrepidius	Hemicrepidius hirtus		Thomas Barnouin	thomas.barnouin@onf.fr				S	A	leg	Polytrap						T. Noblecourt	22-Jul-2008	France	Ile-de-France	Paris		Bois de Vincennes	48.828	2.433					Google Earth
PASSIFOR-NM13-064	PASSIFOR-NM13-064			Research Collection of Nicolas Moulin	Arthropoda	Insecta	Coleoptera	Elateridae	Dendrometrinae		Hemicrepidius	Hemicrepidius hirtus		Nicolas Moulin	nmentomo@gmail.com	Morphology			S	adult								N. Moulin	11-Jul-2012	France	Ile-de-France	Yvelines	Le Mesnil le Roi	Reserve naturelle volontaire du Clos de la Salle	48.922	2.12					Collector
BC-PNEF-PSFOR0694	BC-PNEF-PSFOR0694			Office National des Forets, Laboratoire National d'Entomologie Forestiere	Arthropoda	Insecta	Coleoptera	Curculionidae	Scolytinae		Hylastes	Hylastes angustatus		Thierry Noblecourt	thierry.noblecourt@onf.fr	Morphology			S	adult		beating Genista cinerea		leg				Laclos	05-May-2008	France	Provence-Alpes-Cote d'Azur	Alpes de Haute Provence	Vergons	Pic de Chamatte	43.928	6.601					Google Earth
BC-PNEF-PSFOR0392	BC-PNEF-PSFOR0392			Office National des Forets, Laboratoire National d'Entomologie Forestiere	Arthropoda	Insecta	Coleoptera	Curculionidae	Scolytinae		Hylastes	Hylastes attenuatus		Thierry Noblecourt	thierry.noblecourt@onf.fr				S	adult	leg	Polytrap						T. Barnouin	21-Jun-2011	France		Gard		RBI Hort de Dieu	44.106	3.79
BC-PNEF-PSFOR0382	BC-PNEF-PSFOR0382			Office National des Forets, Laboratoire National d'Entomologie Forestiere	Arthropoda	Insecta	Coleoptera	Curculionidae	Scolytinae		Hylastes	Hylastes attenuatus		Fabien Soldati	fabien.soldati@onf.fr				S	adult	leg	Polytrap						T. Noblecourt	15-May-2012	France		Essonne		Foret Domaniale de Verrieres	48.763	2.242
BC-PNEF-PSFOR0696	BC-PNEF-PSFOR0696			Office National des Forets, Laboratoire National d'Entomologie Forestiere	Arthropoda	Insecta	Coleoptera	Curculionidae	Scolytinae		Hylastes	Hylastes attenuatus		Thierry Noblecourt	thierry.noblecourt@onf.fr	DNA and habitus	Initially un-ID		S	adult	cf attenuatus & angustatus			leg				CRRF Rabat	04-May-2013	Morocco			Rif	Sapiniere de Talassemtane	35.136	-5.142					Google Earth
BC-PNEF-PSFOR0699	BC-PNEF-PSFOR0699			Office National des Forets, Laboratoire National d'Entomologie Forestiere	Arthropoda	Insecta	Coleoptera	Curculionidae	Scolytinae		Hylastes	Hylastes barnensis		Thierry Noblecourt	thierry.noblecourt@onf.fr	Morphology		F	S	adult		Fiche Quillan2013/01		leg				G. Parmain	14-May-2013	France	Languedoc-Roussillon	Aude	Quillan	Parcelle 24, piege 1	42.875	2.185					Google Earth
BC-PNEF-PSFOR0695	BC-PNEF-PSFOR0695			Office National des Forets, Laboratoire National d'Entomologie Forestiere	Arthropoda	Insecta	Coleoptera	Curculionidae	Scolytinae		Hylastes	Hylastes barnensis		Thierry Noblecourt	thierry.noblecourt@onf.fr	Morphology		F	S	adult		Fiche Quillan2013/08		leg				G. Parmain	07-Jun-2013	France	Languedoc-Roussillon	Aude	Quillan	Parcelle 24, piege 2	42.875	2.185					Google Earth
BC-PNEF-PSFOR0400	BC-PNEF-PSFOR0400			Office National des Forets, Laboratoire National d'Entomologie Forestiere	Arthropoda	Insecta	Coleoptera	Curculionidae	Scolytinae		Hylastes	Hylastes cunicularius		Thierry Noblecourt	thierry.noblecourt@onf.fr	DNA and habitus	Was ID (TN) first as H. ater; but misID confirmed by barcodes and morphology		S	adult	leg	Polytrap						T. Barnouin	07-Jun-2011	France		Gard		RBI Hort de Dieu	44.106	3.79
BC-PNEF-PSFOR0255	BC-PNEF-PSFOR0255			Office National des Forets, Laboratoire National d'Entomologie Forestiere	Arthropoda	Insecta	Coleoptera	Lymexylidae			Hylecoetus	Hylecoetus dermestoides		Guillem Parmain	guillem.parmain@onf.fr				S	A	leg	Polytrap etoh20%, sel 500g/5L, detergent, 15j						L. Velle	02-May-2008	France	Nord-Pas-de-Calais	Pas De Calais		Foret de Merlimont	50.438	1.611					Google Earth
PASSIFOR-NM13-040	PASSIFOR-NM13-040			Research Collection of Nicolas Moulin	Arthropoda	Insecta	Coleoptera	Lymexylidae			Hylecoetus	Hylecoetus dermestoides		Nicolas Moulin	nmentomo@gmail.com	Morphology			S	adult								N. Moulin	21-May-2012	France	Ile-de-France	Val D`Oise	Jouy le Moutier	Foret de l`Hautil	49.006	2.013					Collector
BC-PNEF-PSFOR0583	BC-PNEF-PSFOR0583			Office National des Forets, Laboratoire National d'Entomologie Forestiere	Arthropoda	Insecta	Coleoptera	Curculionidae	Scolytinae		Hylesinus	Hylesinus crenatus		Thomas Barnouin	thomas.barnouin@onf.fr				S	A	leg	Polytrap						Pierre Berger	05-May-2009	France	Rhone-Alpes	Isere	Varces	Varces-Allieres-et-Risset	45.091	5.683					Google Earth
PASSIFOR-NM13-085	PASSIFOR-NM13-085			Research Collection of Nicolas Moulin	Arthropoda	Insecta	Coleoptera	Curculionidae	Scolytinae		Hylesinus	Hylesinus crenatus		Nicolas Moulin	nmentomo@gmail.com	Morphology			S	adult								N. Moulin	04-May-2011	France	Ile-de-France	Val D`Oise	Marines	Buttes de Marines	49.152	1.996					Collector
BC-PASSIFOR0029	BC-PASSIFOR0029			IRSTEA	Arthropoda	Insecta	Coleoptera	Curculionidae	Scolytinae		Hylesinus	Hylesinus crenatus		Benoit Nusillard	benoit.nusillard@irstea.fr				S	Adult		Polytrap glycol + alcool: ETOH 70%						C. Bouget	14-May-2012	France		Loiret, Chateau-Renard	Polytrap	Distrafor 1013.2 R1	47.934	2.928
BC-PNEF-PSFOR0588	BC-PNEF-PSFOR0588			Office National des Forets, Laboratoire National d'Entomologie Forestiere	Arthropoda	Insecta	Coleoptera	Curculionidae	Scolytinae		Hylurgus	Hylurgus miklitzi		Thierry Noblecourt	thierry.noblecourt@onf.fr				S	A	leg	Polytrap						T. Noblecourt	06-Jul-2010	France	Provence-Alpes-Cote d'Azur	Bouches du Rhone		Foret Domaniale de Cadarache	43.693	5.791					Google Earth
BC-PNEF-PSFOR0369	BC-PNEF-PSFOR0369			Office National des Forets, Laboratoire National d'Entomologie Forestiere	Arthropoda	Insecta	Coleoptera	Tenebrionidae	Alleculinae		Hymenalia	Hymenalia rufipes		Fabien Soldati	fabien.soldati@onf.fr				S	adult	leg	Polytrap						T. Barnouin	05-Jul-2011	France		Gard		RBI Hort de Dieu	44.106	3.79
BC-PNEF-PSFOR0180	BC-PNEF-PSFOR0180			Office National des Forets, Laboratoire National d'Entomologie Forestiere	Arthropoda	Insecta	Coleoptera	Tenebrionidae			Hymenophorus	Hymenophorus doublieri		Guillem Parmain	guillem.parmain@onf.fr				S	A	leg	Polytrap etoh20%, sel 500g/5L, detergent, 15j						G. Parmain	12-Jul-2010	France	Languedoc-Roussillon	Aude		Antougnac	42.956	2.225					Google Earth
BC-PASSIFOR0101	BC-PASSIFOR0101			IRSTEA	Arthropoda	Insecta	Coleoptera	Elateridae	Dendrometrinae		Hypoganus	Hypoganus inunctus		Benoit Nusillard	benoit.nusillard@irstea.fr	Morphology			S	adult				leg				C. Bouget	20-Jun-2013	France	Rhone-Alpes	Ain		Gex	46.332	6.063					Collector
BC-PNEF-PSFOR0315	BC-PNEF-PSFOR0315			Office National des Forets, Laboratoire National d'Entomologie Forestiere	Arthropoda	Insecta	Coleoptera	Elateridae	Dendrometrinae		Hypoganus	Hypoganus inunctus		Thomas Barnouin	thomas.barnouin@onf.fr				S	adult	leg	Polytrap						T. Barnouin	07-Jun-2011	France		Gard		RBI Hort de Dieu	44.106	3.79
BC-PNEF-PSFOR0630	BC-PNEF-PSFOR0630			Office National des Forets, Laboratoire National d'Entomologie Forestiere	Arthropoda	Insecta	Coleoptera	Elateridae	Dendrometrinae		Hypoganus	Hypoganus inunctus		Thomas Barnouin	thomas.barnouin@onf.fr				S	A	leg	Polytrap						T. Noblecourt	29-May-2007	France	Rhone-Alpes	Ain	Foret de Gex		46.363	6.066					Google Earth
PASSIFOR-NM13-041	PASSIFOR-NM13-041			Research Collection of Nicolas Moulin	Arthropoda	Insecta	Coleoptera	Melandryidae	Melandryinae		Hypulus	Hypulus quercinus		Nicolas Moulin	nmentomo@gmail.com	Morphology			S	adult								N. Moulin	26-Jun-2012	France	Ile-de-France	Val D`Oise	Jouy le Moutier	Foret de l`Hautil	49.006	2.013					Collector
BC-PNEF-PSFOR0233	BC-PNEF-PSFOR0233			Office National des Forets, Laboratoire National d'Entomologie Forestiere	Arthropoda	Insecta	Coleoptera	Melandryidae	Melandryinae		Hypulus	Hypulus quercinus		Guillem Parmain	guillem.parmain@onf.fr				S	A	leg	Polytrap MPG 50%, 1 mois						G. Parmain	12-Jun-2012	France	Centre	Indre et Loire		Foret domaniale de Loches	47.13	1.108					Google Earth
BC-PNEF-PSFOR0649	BC-PNEF-PSFOR0649			Office National des Forets, Laboratoire National d'Entomologie Forestiere	Arthropoda	Insecta	Coleoptera	Elateridae	Elaterinae		Idolus	Idolus picipennis		Thomas Barnouin	thomas.barnouin@onf.fr				S	A	leg	Polytrap						T. Noblecourt	08-Jun-2010	France	Languedoc-Roussillon	Aude	Fontanes-de-Sault		42.769	2.082					Google Earth
BC-PNEF-PSFOR0585	BC-PNEF-PSFOR0585			Office National des Forets, Laboratoire National d'Entomologie Forestiere	Arthropoda	Insecta	Coleoptera	Curculionidae	Scolytinae		Ips	Ips typographus		Thomas Barnouin	thomas.barnouin@onf.fr				S	A	leg	Polytrap						T. Barnouin	14-Aug-2009	France	Languedoc-Roussillon	Lozere		Altier	44.473	3.859					Google Earth
BC-PNEF-PSFOR0631	BC-PNEF-PSFOR0631			Office National des Forets, Laboratoire National d'Entomologie Forestiere	Arthropoda	Insecta	Coleoptera	Elateridae			Ischnodes	Ischnodes sanguinicollis		Thomas Barnouin	thomas.barnouin@onf.fr				S	A	leg	Polytrap						T. Noblecourt	28-May-2009	France	Languedoc-Roussillon	Aude	Fontanes-de-Sault		42.769	2.082					Google Earth
BC-PSFOR-JD0119	BC-PSFOR-JD0119			Research Collection of Julien Delnatte	Arthropoda	Insecta	Coleoptera	Elateridae			Ischnodes	Ischnodes sanguinicollis		Julien Delnatte	juliendelnatte@hotmail.com	Morphology		F	S	adult		found in low level cavity of Populus		leg					01-Sep-2005	France	Provence-Alpes-Cote d'Azur	Alpes de Haute Provence		St-Michel-L`Obs.	43.91	5.715					Google Earth
PASSIFOR-NM13-002	PASSIFOR-NM13-002			Research Collection of Nicolas Moulin	Arthropoda	Insecta	Coleoptera	Oedemeridae			Ischnomera	Ischnomera caerulea		Nicolas Moulin	nmentomo@gmail.com	Morphology			S	adult								N. Moulin	04-Jul-2012	France	Ile-de-France	Val D`Oise	Jouy le Moutier	Foret de l`Hautil	49.006	2.013					Collector
BC-PNEF-PSFOR0532	BC-PNEF-PSFOR0532			Office National des Forets, Laboratoire National d'Entomologie Forestiere	Arthropoda	Insecta	Coleoptera	Oedemeridae			Ischnomera	Ischnomera cyanea		Fabien Soldati	fabien.soldati@onf.fr				S	A	leg	Polytrap						T. Noblecourt	01-Jun-2010	France	Ile-de-France	Paris		Bois de Boulogne	48.862	2.249					Google Earth
PASSIFOR-NM13-087	PASSIFOR-NM13-087			Research Collection of Nicolas Moulin	Arthropoda	Insecta	Coleoptera	Oedemeridae			Ischnomera	Ischnomera cyanea		Nicolas Moulin	nmentomo@gmail.com	Morphology			S	adult								N. Moulin	04-May-2011	France	Ile-de-France	Val D`Oise	Marines	Buttes de Marines	49.152	1.996					Collector
BC-PNEF-PSFOR0287	BC-PNEF-PSFOR0287			Office National des Forets, Laboratoire National d'Entomologie Forestiere	Arthropoda	Insecta	Coleoptera	Eucnemidae	Melasinae		Isorhipis	Isorhipis marmottani		Fabien Soldati	fabien.soldati@onf.fr				S	adult	leg	Polytrap						T. Noblecourt	10-Jul-2012	France		Essonne		Foret Domaniale de Verrieres	48.763	2.242
PASSIFOR-NM13-030	PASSIFOR-NM13-030			Research Collection of Nicolas Moulin	Arthropoda	Insecta	Coleoptera	Eucnemidae	Melasinae		Isorhipis	Isorhipis melasoides		Nicolas Moulin	nmentomo@gmail.com	Morphology			S	adult								N. Moulin	16-Jun-2010	France	Ile-de-France	Val D`Oise	Jouy le Moutier	Foret de l`Hautil	49.006	2.013					Collector
BC-PNEF-PSFOR0389	BC-PNEF-PSFOR0389			Office National des Forets, Laboratoire National d'Entomologie Forestiere	Arthropoda	Insecta	Coleoptera	Curculionidae	Scolytinae		Kissophagus	Kissophagus hederae		Fabien Soldati	fabien.soldati@onf.fr				S	adult	leg	Polytrap						T. Noblecourt	15-May-2012	France		Essonne		Foret Domaniale de Verrieres	48.763	2.242
BC-PNEF-PSFOR0632	BC-PNEF-PSFOR0632			Office National des Forets, Laboratoire National d'Entomologie Forestiere	Arthropoda	Insecta	Coleoptera	Elateridae	Agrypninae		Lacon	Lacon punctatus		Thomas Barnouin	thomas.barnouin@onf.fr				S	A	leg	Polytrap						T. Noblecourt	19-May-2009	France	Provence-Alpes-Cote d'Azur	var	Foret des Maures		43.197	6.329					Google Earth
BC-PNEF-PSFOR0633	BC-PNEF-PSFOR0633			Office National des Forets, Laboratoire National d'Entomologie Forestiere	Arthropoda	Insecta	Coleoptera	Elateridae	Agrypninae		Lacon	Lacon querceus		Thomas Barnouin	thomas.barnouin@onf.fr				S	A	leg	Polytrap						T. Noblecourt	29-Apr-2008	France	Ile-de-France	Paris		Bois de Vincennes	48.828	2.433					Google Earth
BC-PASSIFOR0032	BC-PASSIFOR0032			IRSTEA	Arthropoda	Insecta	Coleoptera	Laemophloeidae			Laemophloeus	Laemophloeus monilis		Benoit Nusillard	benoit.nusillard@irstea.fr				S	Adult		Polytrap glycol + alcool: ETOH 70%						C. Bouget	14-May-2012	France		Loiret, Chateau-Renard	Polytrap	Distrafor 1112.3 R1	47.934	2.928
BC-PNEF-PSFOR0463	BC-PNEF-PSFOR0463			Office National des Forets, Laboratoire National d'Entomologie Forestiere	Arthropoda	Insecta	Coleoptera	Buprestidae			Latipalpis	Latipalpis plana		Fabien Soldati	fabien.soldati@onf.fr				S	A	leg	Polytrap						T. Noblecourt	24-Jun-2008	France	Languedoc-Roussillon	Herault		Puechabon	43.714	3.617					Google Earth
BC-PNEF-PSFOR0029	BC-PNEF-PSFOR0029			Office National des Forets, Laboratoire National d'Entomologie Forestiere	Arthropoda	Insecta	Coleoptera	Cerambycidae	Lepturinae		Leptura	Leptura aurulenta		Guillem Parmain	guillem.parmain@onf.fr				S	A	leg	Polytrap etoh20%, sel 500g/5L, detergent, 15j						T. Noblecourt	03-Aug-2010	France	Poitou-Charentes	Deux Sevres		Foret domaniale de Chize	46.129	-0.368					Google Earth
BC-PNEF-PSFOR0031	BC-PNEF-PSFOR0031			Office National des Forets, Laboratoire National d'Entomologie Forestiere	Arthropoda	Insecta	Coleoptera	Cerambycidae	Lepturinae		Leptura	Leptura quadrifasciata		Guillem Parmain	guillem.parmain@onf.fr				S	A	Antenna	Polytrap etoh20%, sel 500g/5L, detergent, 15j						T. Noblecourt	20-Aug-2010	France	Champagne-Ardenne	Ardennes		Foret domaniale du mondieu	49.557	4.862					Google Earth
BC-PNEF-PSFOR0032	BC-PNEF-PSFOR0032			Office National des Forets, Laboratoire National d'Entomologie Forestiere	Arthropoda	Insecta	Coleoptera	Cerambycidae	Lepturinae		Lepturobosca	Lepturobosca virens		Guillem Parmain	guillem.parmain@onf.fr				S	A	Antenna	on flowers						G. Parmain	06-Aug-2010	France	Midi-Pyrenees	Hautes-Pyrenees		Valle du riu majou	42.739	0.307					Google Earth
BC-PNEF-PSFOR0655	BC-PNEF-PSFOR0655			Office National des Forets, Laboratoire National d'Entomologie Forestiere	Arthropoda	Insecta	Coleoptera	Salpingidae			Lissodema	Lissodema cursor		Thomas Barnouin	thomas.barnouin@onf.fr				S	A	leg	Polytrap						T. Noblecourt	16-Jul-2009	France	Languedoc-Roussillon	Aude	Fontanes-de-Sault		42.769	2.082					Google Earth
PASSIFOR-NM13-046	PASSIFOR-NM13-046			Research Collection of Nicolas Moulin	Arthropoda	Insecta	Coleoptera	Salpingidae			Lissodema	Lissodema cursor		Nicolas Moulin	nmentomo@gmail.com	Morphology			S	adult								N. Moulin	04-May-2012	France	Ile-de-France	Val D`Oise	Jouy le Moutier	Foret de l`Hautil	49.006	2.013					Collector
BC-PNEF-PSFOR0657	BC-PNEF-PSFOR0657			Office National des Forets, Laboratoire National d'Entomologie Forestiere	Arthropoda	Insecta	Coleoptera	Salpingidae			Lissodema	Lissodema lituratum		Thomas Barnouin	thomas.barnouin@onf.fr				S	A	leg	flying						G. Parmain	01-Jun-2010	France	Languedoc-Roussillon	Aude	St Julia de Bec		42.868	2.246					Google Earth
BC-PNEF-PSFOR0155	BC-PNEF-PSFOR0155			Office National des Forets, Laboratoire National d'Entomologie Forestiere	Arthropoda	Insecta	Coleoptera	Mycetophagidae	Mycetophaginae		Litargus	Litargus balteatus		Guillem Parmain	guillem.parmain@onf.fr				S	A	leg	Tamisage Fumier de cheval						G. Parmain	05-Jan-2013	France	Languedoc-Roussillon	Pyrenees Orientales		Prades	42.618	2.423					Google Earth
BC-PASSIFOR0030	BC-PASSIFOR0030			IRSTEA	Arthropoda	Insecta	Coleoptera	Mycetophagidae	Mycetophaginae		Litargus	Litargus connexus		Benoit Nusillard	benoit.nusillard@irstea.fr				S	Adult		Polytrap glycol + alcool: ETOH 70%						C. Bouget	11-Jun-2012	France		Loiret, Chateau-Renard	Polytrap	Distrafor 867.3 R2	47.934	2.928
BC-PNEF-PSFOR0229	BC-PNEF-PSFOR0229			Office National des Forets, Laboratoire National d'Entomologie Forestiere	Arthropoda	Insecta	Coleoptera	Lucanidae	Lucaninae		Lucanus	Lucanus cervus		Guillem Parmain	guillem.parmain@onf.fr				S	A	leg	sight						G. Parmain	18-Aug-2008	France	Languedoc-Roussillon	Aude	Quillan		42.875	2.185					Google Earth
BC-PNEF-PSFOR0230	BC-PNEF-PSFOR0230			Office National des Forets, Laboratoire National d'Entomologie Forestiere	Arthropoda	Insecta	Coleoptera	Lucanidae	Lucaninae		Lucanus	Lucanus cervus fabiani		Guillem Parmain	guillem.parmain@onf.fr				S	A	leg	sight						G. Parmain	12-Jun-2011	France	Languedoc-Roussillon	Herault		Causse de La Selle	43.805	3.648					Google Earth
PASSIFOR-NM13-042	PASSIFOR-NM13-042			Research Collection of Nicolas Moulin	Arthropoda	Insecta	Coleoptera	Lycidae	Lycinae		Lygistopterus	Lygistopterus sanguineus		Nicolas Moulin	nmentomo@gmail.com	Morphology			S	adult								N. Moulin	26-Jun-2012	France	Ile-de-France	Val D`Oise	Jouy le Moutier	Foret de l`Hautil	49.006	2.013					Collector
BC-PNEF-PSFOR0268	BC-PNEF-PSFOR0268			Office National des Forets, Laboratoire National d'Entomologie Forestiere	Arthropoda	Insecta	Coleoptera	Lycidae	Lycinae		Lygistopterus	Lygistopterus sanguineus		Fabien Soldati	fabien.soldati@onf.fr				S	adult	legs & antenna	Polytrap						T. Noblecourt	10-Jul-2012	France		Essonne		Foret Domaniale de Verrieres	48.763	2.242
BC-PNEF-PSFOR0256	BC-PNEF-PSFOR0256			Office National des Forets, Laboratoire National d'Entomologie Forestiere	Arthropoda	Insecta	Coleoptera	Lymexylidae			Lymexylon	Lymexylon navale		Guillem Parmain	guillem.parmain@onf.fr				S	A	leg	Polytrap MPG 50%, 1 mois						G. Parmain	10-Jul-2012	France	Lorraine	Meurthe et Moselle, FD de Bezange			48.758	6.495					Google Earth
PASSIFOR-NM13-043	PASSIFOR-NM13-043			Research Collection of Nicolas Moulin	Arthropoda	Insecta	Coleoptera	Lymexylidae			Lymexylon	Lymexylon navale		Nicolas Moulin	nmentomo@gmail.com	Morphology			S	adult								N. Moulin	26-Jun-2012	France	Ile-de-France	Val D`Oise	Jouy le Moutier	Foret de l`Hautil	49.006	2.013					Collector
BC-PNEF-PSFOR0238	BC-PNEF-PSFOR0238			Office National des Forets, Laboratoire National d'Entomologie Forestiere	Arthropoda	Insecta	Coleoptera	Melandryidae			Marolia	Marolia variegata		Guillem Parmain	guillem.parmain@onf.fr				S	A	leg	Sight						G. Parmain	05-Nov-2010	France	Languedoc-Roussillon	Aude	Puilaurens		42.804	2.299					Google Earth
BC-PNEF-PSFOR0181	BC-PNEF-PSFOR0181			Office National des Forets, Laboratoire National d'Entomologie Forestiere	Arthropoda	Insecta	Coleoptera	Tenebrionidae			Megischia	Megischia curvipes		Guillem Parmain	guillem.parmain@onf.fr				S	A	leg	sight						G. Parmain	06-Jun-2010	France	Languedoc-Roussillon	Pyrenees Orientales		Argeles	42.546	3.023					Google Earth
BC-PASSIFOR0044	BC-PASSIFOR0044			IRSTEA	Arthropoda	Insecta	Coleoptera	Melandryidae	Melandryinae		Melandrya	Melandrya barbata		Christophe Bouget	christophe.bouget@irstea.fr				S	Adult		Polytrap glycol + alcool: ETOH 70%						C. Bouget	14-May-2012	France		Loiret, Chateau-Renard	Polytrap	Distrafor 1195.1 R1	47.934	2.928
BC-PASSIFOR0037	BC-PASSIFOR0037			IRSTEA	Arthropoda	Insecta	Coleoptera	Melandryidae	Melandryinae		Melandrya	Melandrya barbata		Benoit Nusillard	benoit.nusillard@irstea.fr				S	Adult		Polytrap glycol + alcool: ETOH 70%						C. Bouget	14-May-2012	France		Loiret, Chateau-Renard	Polytrap	Distrafor 1022.1 R1	47.934	2.928
BC-PNEF-PSFOR0240	BC-PNEF-PSFOR0240			Office National des Forets, Laboratoire National d'Entomologie Forestiere	Arthropoda	Insecta	Coleoptera	Melandryidae	Melandryinae		Melandrya	Melandrya caraboides		Guillem Parmain	guillem.parmain@onf.fr				S	A	leg	Polytrap etoh20%, sel 500g/5L, detergent, 15j						T. Barnouin	30-Jun-2008	France	Languedoc-Roussillon	Lozere		Foret domaniale de Breze	44.132	3.553					Google Earth
BC-PNEF-PSFOR0338	BC-PNEF-PSFOR0338			Office National des Forets, Laboratoire National d'Entomologie Forestiere	Arthropoda	Insecta	Coleoptera	Melandryidae	Melandryinae		Melandrya	Melandrya caraboides		Fabien Soldati	fabien.soldati@onf.fr				S	adult	leg	Polytrap						T. Noblecourt	12-Jun-2012	France		Essonne		Foret Domaniale de Verrieres	48.763	2.242
BC-PASSIFOR0091	BC-PASSIFOR0091			IRSTEA	Arthropoda	Insecta	Coleoptera	Melandryidae	Melandryinae		Melandrya	Melandrya caraboides		Benoit Nusillard	benoit.nusillard@irstea.fr	Morphology			S	adult				leg				C. Bouget	20-Jul-2013	France	Rhone-Alpes	Ain		Gex	46.332	6.063					Collector
BC-PASSIFOR0104	BC-PASSIFOR0104			IRSTEA	Arthropoda	Insecta	Coleoptera	Elateridae	Elaterinae		Melanotus	Melanotus castanipes		Benoit Nusillard	benoit.nusillard@irstea.fr	Morphology			S	adult				leg				C. Bouget	20-Jun-2013	France	Rhone-Alpes	Ain		Gex	46.332	6.063					Collector
BC-PNEF-PSFOR0638	BC-PNEF-PSFOR0638			Office National des Forets, Laboratoire National d'Entomologie Forestiere	Arthropoda	Insecta	Coleoptera	Elateridae	Elaterinae		Melanotus	Melanotus castanipes		Lucien Leseigneur					S	A	leg	Polytrap						T. Barnouin	25-Jun-2007	France	Languedoc-Roussillon	Lozere		Foret de Marquaires	44.18	3.595					Google Earth
BC-PNEF-PSFOR0641	BC-PNEF-PSFOR0641			Office National des Forets, Laboratoire National d'Entomologie Forestiere	Arthropoda	Insecta	Coleoptera	Elateridae	Elaterinae		Melanotus	Melanotus crassicollis		Thomas Barnouin	thomas.barnouin@onf.fr				S	A	leg	Polytrap						T. Noblecourt	07-Jul-2009	France	Provence-Alpes-Cote d'Azur	Var	Foret de Maures		43.197	6.329					Google Earth
BC-PSFOR-JD0052	BC-PSFOR-JD0052			Research Collection of Julien Delnatte	Arthropoda	Insecta	Coleoptera	Elateridae	Elaterinae		Melanotus	Melanotus tenebrosus		Julien Delnatte	juliendelnatte@hotmail.com	Morphology			S	A		Ethanol 70%	Morphology	Leg					06-Jun-2010	France	Provence-Alpes-Cote d'Azur	Alpes de Haute Provence		Entrvaux	43.95	6.81					Google Earth
BC-PNEF-PSFOR0642	BC-PNEF-PSFOR0642			Office National des Forets, Laboratoire National d'Entomologie Forestiere	Arthropoda	Insecta	Coleoptera	Elateridae	Elaterinae		Melanotus	Melanotus tenebrosus		Thomas Barnouin	thomas.barnouin@onf.fr				S	A	leg	Polytrap						T. Noblecourt	02-Jul-2009	France	Provence-Alpes-Cote d'Azur	Var	Foret de Maures		43.197	6.329					Google Earth
BC-PNEF-PSFOR0640	BC-PNEF-PSFOR0640			Office National des Forets, Laboratoire National d'Entomologie Forestiere	Arthropoda	Insecta	Coleoptera	Elateridae	Elaterinae		Melanotus	Melanotus villosus		Thomas Barnouin	thomas.barnouin@onf.fr				S	A	var. aspericollis	Polytrap						T. Noblecourt	05-May-2009	France	Provence-Alpes-Cote d'Azur	Var	Foret de Maures		43.197	6.329					Google Earth
PASSIFOR-NM13-062	PASSIFOR-NM13-062			Research Collection of Nicolas Moulin	Arthropoda	Insecta	Coleoptera	Elateridae	Elaterinae		Melanotus	Melanotus villosus		Rodolphe Rougerie	rrougeri@gmail.com	DNA	ID was crassicollis by N. Moulin. likely a misID though needs to be checked.		S	adult								N. Moulin	10-May-2012	France	Ile-de-France	Yvelines	Le Mesnil le Roi	Reserve naturelle volontaire du Clos de la Salle	48.922	2.12					Collector
BC-PNEF-PSFOR0639	BC-PNEF-PSFOR0639			Office National des Forets, Laboratoire National d'Entomologie Forestiere	Arthropoda	Insecta	Coleoptera	Elateridae	Elaterinae		Melanotus	Melanotus villosus		Thomas Barnouin	thomas.barnouin@onf.fr				S	A	leg	Polytrap						T. Noblecourt	09-Jun-2009	France	Champagne-Ardenne	Haute-Marne	Foret de Auberive		47.781	5.095					Google Earth
BC-PASSIFOR0046	BC-PASSIFOR0046			IRSTEA	Arthropoda	Insecta	Coleoptera	Eucnemidae	Melasinae		Melasis	Melasis buprestoides		Benoit Nusillard	benoit.nusillard@irstea.fr				S	Adult		Polytrap glycol + alcool: ETOH 70%						C. Bouget	14-May-2012	France		Loiret, Chateau-Renard	Polytrap	Distrafor 1195.1 R1	47.934	2.928
BC-PNEF-PSFOR0291	BC-PNEF-PSFOR0291			Office National des Forets, Laboratoire National d'Entomologie Forestiere	Arthropoda	Insecta	Coleoptera	Eucnemidae	Melasinae		Melasis	Melasis buprestoides		Fabien Soldati	fabien.soldati@onf.fr				S	adult	leg	Polytrap						T. Noblecourt	15-May-2012	France		Essonne		Foret Domaniale de Verrieres	48.763	2.242
BC-PNEF-PSFOR0289	BC-PNEF-PSFOR0289			Office National des Forets, Laboratoire National d'Entomologie Forestiere	Arthropoda	Insecta	Coleoptera	Eucnemidae	Melasinae		Melasis	Melasis buprestoides		Thomas Barnouin	thomas.barnouin@onf.fr				S	adult	leg	Polytrap						T. Barnouin	05-Jul-2011	France		Gard		RBI Hort de Dieu	44.106	3.79
BC-PNEF-PSFOR0034	BC-PNEF-PSFOR0034			Office National des Forets, Laboratoire National d'Entomologie Forestiere	Arthropoda	Insecta	Coleoptera	Cerambycidae			Mesosa	Mesosa curculionoides		Guillem Parmain	guillem.parmain@onf.fr				S	A	leg	Polytrap etoh20%, sel 500g/5L, detergent, 15j						L. Velle	01-Jun-2010	France	Auvergne	Allier		Foret domaniale de Troncais	46.608	2.682					Google Earth
BC-PNEF-PSFOR0410	BC-PNEF-PSFOR0410			Office National des Forets, Laboratoire National d'Entomologie Forestiere	Arthropoda	Insecta	Coleoptera	Cerambycidae			Mesosa	Mesosa nebulosa		Thomas Barnouin	thomas.barnouin@onf.fr				S	adult	leg	Polytrap						T. Barnouin	07-Jun-2011	France		Gard		RBI Hort de Dieu	44.106	3.79
BC-PASSIFOR0022	BC-PASSIFOR0022			IRSTEA	Arthropoda	Insecta	Coleoptera	Cerambycidae			Mesosa	Mesosa nebulosa		Benoit Nusillard	benoit.nusillard@irstea.fr				S	A	leg	Polytrap glycol + alcool: ETOH 70%							11-Jun-2012	France				Distrafor 872-3, R2	47.934	2.928
PASSIFOR-NM13-031	PASSIFOR-NM13-031			Research Collection of Nicolas Moulin	Arthropoda	Insecta	Coleoptera	Eucnemidae	Melasinae		Microrhagus	Microrhagus pygmaeus		Nicolas Moulin	nmentomo@gmail.com	Morphology			S	adult								N. Moulin	04-Jul-2012	France	Ile-de-France	Val D`Oise	Jouy le Moutier	Foret de l`Hautil	49.006	2.013					Collector
PASSIFOR-NM13-020	PASSIFOR-NM13-020			Research Collection of Nicolas Moulin	Arthropoda	Insecta	Coleoptera	Eucnemidae	Melasinae		Microrhagus	Microrhagus pygmaeus				DNA and habitus	initially mis-ID as M. lepidus; confirmed by FS.		S	adult								N. Moulin	04-Jul-2012	France	Ile-de-France	Val D`Oise	Jouy le Moutier	Foret de l`Hautil	49.006	2.013					Collector
BC-PNEF-PSFOR0102	BC-PNEF-PSFOR0102			Office National des Forets, Laboratoire National d'Entomologie Forestiere	Arthropoda	Insecta	Coleoptera	Cerambycidae	Cerambycinae		Molorchus	Molorchus minor		Guillem Parmain	guillem.parmain@onf.fr				S	A	leg	sight flowers						L. Velle	08-Jun-2004	France	Auvergne	Allier	FD des Colettes	Echassieres	46.197	3.022					Google Earth
BC-PNEF-PSFOR0103	BC-PNEF-PSFOR0103			Office National des Forets, Laboratoire National d'Entomologie Forestiere	Arthropoda	Insecta	Coleoptera	Cerambycidae	Lamiinae		Monochamus	Monochamus galloprovincialis		Guillem Parmain	guillem.parmain@onf.fr			M	S	A	leg	sight						G. Parmain	29-Jul-2011	France	Languedoc-Roussillon	Aude	Puilaurens	Col de Camperier	42.81	2.28					Google Earth
BC-PNEF-PSFOR0104	BC-PNEF-PSFOR0104			Office National des Forets, Laboratoire National d'Entomologie Forestiere	Arthropoda	Insecta	Coleoptera	Cerambycidae	Lamiinae		Monochamus	Monochamus sutor		Guillem Parmain	guillem.parmain@onf.fr			M	S	A	leg	Polytrap etoh20%, sel 500g/5L, detergent, 15j						T. Noblecourt	24-Aug-2010	France	Languedoc-Roussillon	Pyrenees Orientales		Mantet (Nature Reserve)	42.477	2.306					Google Earth
BC-PNEF-PSFOR0035	BC-PNEF-PSFOR0035			Office National des Forets, Laboratoire National d'Entomologie Forestiere	Arthropoda	Insecta	Coleoptera	Cerambycidae	Lamiinae		Morimus	Morimus asper		Guillem Parmain	guillem.parmain@onf.fr				S	A	Antenna	on log						L. Agudo	15-Apr-2011	France	Languedoc-Roussillon	Pyrenees orientales		Prades	42.618	2.423					Google Earth
BC-PNEF-PSFOR0363	BC-PNEF-PSFOR0363			Office National des Forets, Laboratoire National d'Entomologie Forestiere	Arthropoda	Insecta	Coleoptera	Tenebrionidae	Alleculinae		Mycetochara	Mycetochara humeralis		Fabien Soldati	fabien.soldati@onf.fr				S	adult	legs & FW	Polytrap						T. Barnouin	05-Jul-2011	France		Gard		RBI Hort de Dieu	44.106	3.79
BC-PNEF-PSFOR0367	BC-PNEF-PSFOR0367			Office National des Forets, Laboratoire National d'Entomologie Forestiere	Arthropoda	Insecta	Coleoptera	Tenebrionidae	Alleculinae		Mycetochara	Mycetochara maura		Fabien Soldati	fabien.soldati@onf.fr				S	adult	HW, FW & leg	Polytrap: poor condition						T. Noblecourt	12-Jun-2012	France		Essonne		Foret Domaniale de Verrieres	48.763	2.242
BC-PNEF-PSFOR0183	BC-PNEF-PSFOR0183			Office National des Forets, Laboratoire National d'Entomologie Forestiere	Arthropoda	Insecta	Coleoptera	Tenebrionidae	Alleculinae		Mycetochara	Mycetochara maura		Guillem Parmain	guillem.parmain@onf.fr				S	A	leg	Polytrap MPG 50%, 1 mois						G. Parmain	12-Jun-2012	France	Champagne-Ardenne	Ardennes		Foret domaniale de Montdieu	49.557	4.862					Google Earth
BC-PNEF-PSFOR0184	BC-PNEF-PSFOR0184			Office National des Forets, Laboratoire National d'Entomologie Forestiere	Arthropoda	Insecta	Coleoptera	Tenebrionidae	Alleculinae		Mycetochara	Mycetochara quadrimaculata		Guillem Parmain	guillem.parmain@onf.fr				S	A	leg & antenna	sight on log of poplar						G. Parmain	15-May-2012	France	Languedoc-Roussillon	Aude		Luc sur Aude	42.959	2.269					Google Earth
BC-PNEF-PSFOR0368	BC-PNEF-PSFOR0368			Office National des Forets, Laboratoire National d'Entomologie Forestiere	Arthropoda	Insecta	Coleoptera	Tenebrionidae	Alleculinae		Mycetochara	Mycetochara quadrimaculata		Fabien Soldati	fabien.soldati@onf.fr				S	adult	leg	Polytrap						T. Barnouin	21-Jun-2011	France		Gard		RBI Hort de Dieu	44.106	3.79
PASSIFOR-NM13-059	PASSIFOR-NM13-059			Research Collection of Nicolas Moulin	Arthropoda	Insecta	Coleoptera	Mycetophagidae	Mycetophaginae		Mycetophagus	Mycetophagus decempunctatus		Nicolas Moulin	nmentomo@gmail.com	Morphology			S	adult								N. Moulin	20-May-2011	France	Ile-de-France	Val D`Oise	Jouy le Moutier	Foret de l`Hautil	49.006	2.013					Collector
BC-PNEF-PSFOR0159	BC-PNEF-PSFOR0159			Office National des Forets, Laboratoire National d'Entomologie Forestiere	Arthropoda	Insecta	Coleoptera	Mycetophagidae	Mycetophaginae		Mycetophagus	Mycetophagus fulvicollis		Guillem Parmain	guillem.parmain@onf.fr				S	A	leg	Hand picked on mushroom						G. Parmain	03-Mar-2012	France	Languedoc-Roussillon	Pyrenees Orientales	Sorede	Le Ravin des Moixoses	42.531	2.956					Google Earth
BC-PNEF-PSFOR0160	BC-PNEF-PSFOR0160			Office National des Forets, Laboratoire National d'Entomologie Forestiere	Arthropoda	Insecta	Coleoptera	Mycetophagidae	Mycetophaginae		Mycetophagus	Mycetophagus multipunctatus		Guillem Parmain	guillem.parmain@onf.fr				S	A	leg	Reared from mushrooms						G. Parmain	15-May-2011	France	Languedoc-Roussillon	Pyrenees Orientales		Sorede	42.531	2.956					Google Earth
BC-PNEF-PSFOR0329	BC-PNEF-PSFOR0329			Office National des Forets, Laboratoire National d'Entomologie Forestiere	Arthropoda	Insecta	Coleoptera	Mycetophagidae	Mycetophaginae		Mycetophagus	Mycetophagus piceus		Thomas Barnouin	thomas.barnouin@onf.fr				S	adult	leg	Polytrap						T. Barnouin	07-Jun-2011	France		Gard		RBI Hort de Dieu	44.106	3.79
BC-PNEF-PSFOR0332	BC-PNEF-PSFOR0332			Office National des Forets, Laboratoire National d'Entomologie Forestiere	Arthropoda	Insecta	Coleoptera	Mycetophagidae	Mycetophaginae		Mycetophagus	Mycetophagus populi		Thomas Barnouin	thomas.barnouin@onf.fr				S	adult	leg	Polytrap						T. Barnouin	07-Jun-2011	France		Gard		RBI Hort de Dieu	44.106	3.79
BC-PNEF-PSFOR0331	BC-PNEF-PSFOR0331			Office National des Forets, Laboratoire National d'Entomologie Forestiere	Arthropoda	Insecta	Coleoptera	Mycetophagidae	Mycetophaginae		Mycetophagus	Mycetophagus quadriguttatus		Thomas Barnouin	thomas.barnouin@onf.fr			F	S	adult	leg	Polytrap						T. Barnouin	07-Jun-2011	France		Gard		RBI Hort de Dieu	44.106	3.79
BC-PASSIFOR0036	BC-PASSIFOR0036			IRSTEA	Arthropoda	Insecta	Coleoptera	Mycetophagidae	Mycetophaginae		Mycetophagus	Mycetophagus quadripustulatus		Christophe Bouget	christophe.bouget@irstea.fr				S	Adult		Polytrap glycol + alcool: ETOH 70%						C. Bouget	14-May-2012	France		Loiret, Chateau-Renard	Polytrap	Distrafor 1338.3 R1	47.934	2.928
BC-PASSIFOR0116	BC-PASSIFOR0116			IRSTEA	Arthropoda	Insecta	Coleoptera	Oedemeridae	Oedemerinae		Nacerdes	Nacerdes carniolica		Benoit Nusillard	benoit.nusillard@irstea.fr	Morphology			S	adult				leg				C. Bouget	20-Jul-2013	France	Rhone-Alpes	Ain		Gex	46.332	6.063					Collector
PASSIFOR-NM13-001	PASSIFOR-NM13-001			Research Collection of Nicolas Moulin	Arthropoda	Insecta	Coleoptera	Oedemeridae	Oedemerinae		Nacerdes	Nacerdes carniolica		Nicolas Moulin	nmentomo@gmail.com	Morphology			S	adult								N. Moulin	04-Jul-2012	France	Ile-de-France	Val D`Oise	Jouy le Moutier	Foret de l`Hautil	49.006	2.013					Collector
BC-PNEF-PSFOR0186	BC-PNEF-PSFOR0186			Office National des Forets, Laboratoire National d'Entomologie Forestiere	Arthropoda	Insecta	Coleoptera	Tenebrionidae			Nalassus	Nalassus assimilis		Guillem Parmain	guillem.parmain@onf.fr				S	A	leg	sight						G. Parmain	04-Mar-2011	France	Languedoc-Roussillon	Pyrenees Orientales		Maury	42.811	2.593					Google Earth
BC-PNEF-PSFOR0187	BC-PNEF-PSFOR0187			Office National des Forets, Laboratoire National d'Entomologie Forestiere	Arthropoda	Insecta	Coleoptera	Tenebrionidae			Nalassus	Nalassus dryadophilus		Guillem Parmain	guillem.parmain@onf.fr			M	S	A	leg	sight						G. Parmain	23-Nov-2011	France	Languedoc-Roussillon	Aude		Gramazie	43.138	2.098					Google Earth
BC-PNEF-PSFOR0189	BC-PNEF-PSFOR0189			Office National des Forets, Laboratoire National d'Entomologie Forestiere	Arthropoda	Insecta	Coleoptera	Tenebrionidae			Nalassus	Nalassus dryadophilus		Guillem Parmain	guillem.parmain@onf.fr			F	S	A	leg	sight						G. Parmain	29-Dec-2012	France	Provence-Alpes-Cote d'Azur	Vaucluse		Bollene	44.28	4.749					Google Earth
BC-PNEF-PSFOR0705	BC-PNEF-PSFOR0705			Office National des Forets, Laboratoire National d'Entomologie Forestiere	Arthropoda	Insecta	Coleoptera	Tenebrionidae			Nalassus	Nalassus ecoffeti		Fabien Soldati	fabien.soldati@onf.fr	Morphology			S	adult				leg				T. Barnouin	07-May-2008	France	Languedoc-Roussillon	Lozere	Mende	MF Rieucros	44.527	3.52					Google Earth
BC-PNEF-PSFOR0702	BC-PNEF-PSFOR0702			Office National des Forets, Laboratoire National d'Entomologie Forestiere	Arthropoda	Insecta	Coleoptera	Tenebrionidae			Nalassus	Nalassus ecoffeti		Fabien Soldati	fabien.soldati@onf.fr	Morphology			S	adult				leg				F. Soldati	21-Apr-2010	France	Auvergne	Cantal		Saint Amandin	45.344	2.695					Google Earth
BC-PNEF-PSFOR0366	BC-PNEF-PSFOR0366			Office National des Forets, Laboratoire National d'Entomologie Forestiere	Arthropoda	Insecta	Coleoptera	Tenebrionidae			Nalassus	Nalassus ecoffeti		Fabien Soldati	fabien.soldati@onf.fr				S	adult	leg	Polytrap						T. Barnouin	21-Jun-2011	France		Gard		RBI Hort de Dieu	44.106	3.79
BC-PNEF-PSFOR0188	BC-PNEF-PSFOR0188			Office National des Forets, Laboratoire National d'Entomologie Forestiere	Arthropoda	Insecta	Coleoptera	Tenebrionidae			Nalassus	Nalassus ecoffeti		Guillem Parmain	guillem.parmain@onf.fr				S	A	leg	sight						G. Parmain	07-Apr-2012	France	Languedoc-Roussillon	Pyrenees Orientales	Moset	Col de Jau	42.688	2.251					Google Earth
BC-PNEF-PSFOR0700	BC-PNEF-PSFOR0700			Office National des Forets, Laboratoire National d'Entomologie Forestiere	Arthropoda	Insecta	Coleoptera	Tenebrionidae			Nalassus	Nalassus ecoffeti		Fabien Soldati	fabien.soldati@onf.fr	Morphology			S	adult				leg				H. Brustel	30-Jun-2003	France	Midi-Pyrenees	Haute-Garonne		Melles	42.869	0.758					Google Earth
BC-PNEF-PSFOR0360	BC-PNEF-PSFOR0360			Office National des Forets, Laboratoire National d'Entomologie Forestiere	Arthropoda	Insecta	Coleoptera	Tenebrionidae			Nalassus	Nalassus laevioctostriatus		Fabien Soldati	fabien.soldati@onf.fr				S	adult	leg	Polytrap						T. Noblecourt	15-May-2012	France		Essonne		Foret Domaniale de Verrieres	48.763	2.242
PASSIFOR-NM13-088	PASSIFOR-NM13-088			Research Collection of Nicolas Moulin	Arthropoda	Insecta	Coleoptera	Tenebrionidae			Nalassus	Nalassus laevioctostriatus		Nicolas Moulin	nmentomo@gmail.com	Morphology			S	adult								N. Moulin	27-May-2011	France	Ile-de-France	Val D`Oise	Marines	Buttes de Marines	49.152	1.996					Collector
BC-PNEF-PSFOR0206	BC-PNEF-PSFOR0206			Office National des Forets, Laboratoire National d'Entomologie Forestiere	Arthropoda	Insecta	Coleoptera	Tenebrionidae			Nalassus	Nalassus laevioctostriatus		Guillem Parmain	guillem.parmain@onf.fr				S	A	leg	Polytrap etoh20%, sel 500g/5L, detergent, 15j						T. Noblecourt	28-Apr-2009	France	Ile-de-France	Paris		Bois de Vincennes	48.828	2.433					Google Earth
BC-PNEF-PSFOR0036	BC-PNEF-PSFOR0036			Office National des Forets, Laboratoire National d'Entomologie Forestiere	Arthropoda	Insecta	Coleoptera	Cerambycidae			Nathrius	Nathrius brevipennis		Guillem Parmain	guillem.parmain@onf.fr				S	A	leg & antenna	reared ex Quercus sp						G. Parmain	22-Jun-2011	France	Languedoc-Roussillon	Pyrenees orientales		Maury	42.811	2.593					Google Earth
BC-PNEF-PSFOR0105	BC-PNEF-PSFOR0105			Office National des Forets, Laboratoire National d'Entomologie Forestiere	Arthropoda	Insecta	Coleoptera	Cerambycidae	Necydalinae		Necydalis	Necydalis ulmi		Guillem Parmain	guillem.parmain@onf.fr				S	A	leg	Polytrap etoh20%, sel 500g/5L, detergent, 15j						T. Noblecourt	07-Jul-2009	France	Provence-Alpes-Cote d'Azur	Bouches du Rhone		Foret Domaniale de Cadarache	43.693	5.791					Google Earth
BC-PNEF-PSFOR0429	BC-PNEF-PSFOR0429			Office National des Forets, Laboratoire National d'Entomologie Forestiere	Arthropoda	Insecta	Coleoptera	Trogossitidae	Trogossitinae		Nemozoma	Nemozoma cornutum		Lilian Micas	lilian.micas@onf.fr				S	A	legs	on oak firewood						Lilian Micas	27-Nov-2009	France	Rhone-Alpes	Savoie		La Motte-Servolex	45.596	5.874					Google Earth
BC-PNEF-PSFOR0428	BC-PNEF-PSFOR0428			Office National des Forets, Laboratoire National d'Entomologie Forestiere	Arthropoda	Insecta	Coleoptera	Trogossitidae	Trogossitinae		Nemozoma	Nemozoma elongatum		Guillem Parmain	guillem.parmain@onf.fr				S	A	legs	beating branches						G. Parmain	10-Jul-2012	France	Languedoc-Roussillon	Aude	Quillan	Col du Portel	42.879	2.155					Google Earth
BC-PNEF-PSFOR0359	BC-PNEF-PSFOR0359			Office National des Forets, Laboratoire National d'Entomologie Forestiere	Arthropoda	Insecta	Coleoptera	Trogossitidae	Trogossitinae		Nemozoma	Nemozoma elongatum		Thomas Barnouin	thomas.barnouin@onf.fr				S	adult	legs & antenna	Polytrap						T. Barnouin	21-Jun-2011	France		Gard		RBI Hort de Dieu	44.106	3.79
BC-PASSIFOR0048	BC-PASSIFOR0048			IRSTEA	Arthropoda	Insecta	Coleoptera	Trogossitidae	Trogossitinae		Nemozoma	Nemozoma elongatum		Benoit Nusillard	benoit.nusillard@irstea.fr				S	Adult		Polytrap glycol + alcool: ETOH 70%						C. Bouget	11-Jun-2012	France		Loiret, Chateau-Renard	Polytrap	Distrafor 872.3 R2	47.934	2.928
BC-PNEF-PSFOR0037	BC-PNEF-PSFOR0037			Office National des Forets, Laboratoire National d'Entomologie Forestiere	Arthropoda	Insecta	Coleoptera	Cerambycidae			Niphona	Niphona picticornis		Guillem Parmain	guillem.parmain@onf.fr				S	A	Antenna	reared ex Ficus						G. Parmain	23-Apr-2010	France	Languedoc-Roussillon	Pyrenees orientales		Claira	42.762	2.949					Google Earth
BC-PASSIFOR0033	BC-PASSIFOR0033			IRSTEA	Arthropoda	Insecta	Coleoptera	Nosodendridae			Nosodendron	Nosodendron fasciculare		Benoit Nusillard	benoit.nusillard@irstea.fr				S	Adult		Polytrap glycol + alcool: ETOH 70%						C. Bouget	14-May-2012	France		Loiret, Chateau-Renard	Polytrap	Distrafor 163.2 R1	47.934	2.928
PASSIFOR-NM13-013	PASSIFOR-NM13-013			Research Collection of Nicolas Moulin	Arthropoda	Insecta	Coleoptera	Elateridae			Nothodes	Nothodes parvulus		Rodolphe Rougerie	rrougeri@gmail.com	DNA and habitus	Was ID as Hypoganus inunctus by NM		S	adult								N. Moulin	10-Jun-2012	France	Ile-de-France	Val D`Oise	Jouy le Moutier	Foret de l`Hautil	49.006	2.013					Collector
BC-PNEF-PSFOR0653	BC-PNEF-PSFOR0653			Office National des Forets, Laboratoire National d'Entomologie Forestiere	Arthropoda	Insecta	Coleoptera	Elateridae			Nothodes	Nothodes parvulus		Thomas Barnouin	thomas.barnouin@onf.fr				S	A	leg	Polytrap						T. Barnouin	06-Jul-2007	France	Languedoc-Roussillon	Lozere		Foret de Marquaires	44.18	3.595					Google Earth
PASSIFOR-NM13-035	PASSIFOR-NM13-035			Research Collection of Nicolas Moulin	Arthropoda	Insecta	Coleoptera	Laemophloeidae			Notolaemus	Notolaemus unifasciatus		Rodolphe Rougerie	rrougeri@gmail.com	DNA and habitus			S	adult								N. Moulin	10-Jun-2012	France	Ile-de-France	Val D`Oise	Jouy le Moutier	Foret de l`Hautil	49.006	2.013					Collector
BC-PNEF-PSFOR0685	BC-PNEF-PSFOR0685			Office National des Forets, Laboratoire National d'Entomologie Forestiere	Arthropoda	Insecta	Coleoptera	Eucinetidae			Nycteus	Nycteus meridionalis		Fabien Soldati	fabien.soldati@onf.fr				S	A	leg							Fabien Soldati	08-Jan-2011	France	Languedoc-Roussillon	Aude	Fabrezan		43.137	2.7					Google Earth
BC-PNEF-PSFOR0039	BC-PNEF-PSFOR0039			Office National des Forets, Laboratoire National d'Entomologie Forestiere	Arthropoda	Insecta	Coleoptera	Cerambycidae	Lamiinae		Oberea	Oberea linearis		Guillem Parmain	guillem.parmain@onf.fr				S	A	leg	Polytrap etoh20%, sel 500g/5L, detergent, 15j						T. Noblecourt	06-Jul-2010	France	Lorraine	Moselle		Foret du Romersberg	48.807	6.787					Google Earth
BC-PNEF-PSFOR0038	BC-PNEF-PSFOR0038			Office National des Forets, Laboratoire National d'Entomologie Forestiere	Arthropoda	Insecta	Coleoptera	Cerambycidae	Lamiinae		Oberea	Oberea linearis		Guillem Parmain	guillem.parmain@onf.fr				S	A	leg	reared ex Juglans						L. Velle	28-May-2004	France	Auvergne	Allier		Bessay sur Allier	46.441	3.363					Google Earth
BC-PASSIFOR0110	BC-PASSIFOR0110			IRSTEA	Arthropoda	Insecta	Coleoptera	Cerambycidae	Cerambycinae		Obrium	Obrium brunneum		Benoit Nusillard	benoit.nusillard@irstea.fr	Morphology			S	adult				leg				C. Bouget	20-Jul-2013	France	Rhone-Alpes	Ain		Gex	46.332	6.063					Collector
BC-PNEF-PSFOR0553	BC-PNEF-PSFOR0553			Office National des Forets, Laboratoire National d'Entomologie Forestiere	Arthropoda	Insecta	Coleoptera	Ptinidae	Ernobiinae		Ochina	Ochina latreillei		Thomas Barnouin	thomas.barnouin@onf.fr				S	A	leg	Polytrap						T. Noblecourt	05-Jun-2012	France	Provence-Alpes-Cote d'Azur	Hautes Alpes	Guillestre		44.661	6.649					Google Earth
BC-PNEF-PSFOR0554	BC-PNEF-PSFOR0554			Office National des Forets, Laboratoire National d'Entomologie Forestiere	Arthropoda	Insecta	Coleoptera	Ptinidae	Ernobiinae		Ochina	Ochina ptinoides		Fabien Soldati	fabien.soldati@onf.fr				S	A	leg	Polytrap						T. Noblecourt	08-Jun-2010	France	Poitou-Charentes	Deux-Sevres		Foret domaniale de Chize	46.129	-0.368					Google Earth
BC-PNEF-PSFOR0351	BC-PNEF-PSFOR0351			Office National des Forets, Laboratoire National d'Entomologie Forestiere	Arthropoda	Insecta	Coleoptera	Ptinidae	Ernobiinae		Ochina	Ochina ptinoides		Fabien Soldati	fabien.soldati@onf.fr				S	adult	legs & antenna	Polytrap						T. Noblecourt	15-May-2012	France		Essonne		Foret Domaniale de Verrieres	48.763	2.242
PASSIFOR-NM13-011	PASSIFOR-NM13-011			Research Collection of Nicolas Moulin	Arthropoda	Insecta	Coleoptera	Ptinidae	Ernobiinae		Ochina	Ochina ptinoides		Nicolas Moulin	nmentomo@gmail.com	Morphology			S	adult								N. Moulin	21-May-2012	France	Ile-de-France	Val D`Oise	Jouy le Moutier	Foret de l`Hautil	49.006	2.013					Collector
BC-PNEF-PSFOR0548	BC-PNEF-PSFOR0548			Office National des Forets, Laboratoire National d'Entomologie Forestiere	Arthropoda	Insecta	Coleoptera	Sphindidae	Odontosphindinae		Odontosphindus	Odontosphindus grandis		Fabien Soldati	fabien.soldati@onf.fr				S	A	leg	Polytrap						T. Noblecourt	21-Jun-2011	France	Corsica	Corsica	Calacuccia	Foret de Melo	42.307	9.064					Google Earth
BC-PNEF-PSFOR0536	BC-PNEF-PSFOR0536			Office National des Forets, Laboratoire National d'Entomologie Forestiere	Arthropoda	Insecta	Coleoptera	Oedemeridae			Oedemera	Oedemera barbara		Fabien Soldati	fabien.soldati@onf.fr				S	A	leg	Polytrap						Lilian Micas	24-Jun-2008	France	Provence-Alpes-Cote d'Azur	Alpes-Maritimes	Cap d`ail		43.722	7.405					Google Earth
BC-PNEF-PSFOR0537	BC-PNEF-PSFOR0537			Office National des Forets, Laboratoire National d'Entomologie Forestiere	Arthropoda	Insecta	Coleoptera	Oedemeridae			Oedemera	Oedemera femoralis		Fabien Soldati	fabien.soldati@onf.fr				S	A	leg	Polytrap						T. Noblecourt	17-Jun-2009	France	Languedoc-Roussillon	Aude	Fontanes-de-Sault		42.769	2.082					Google Earth
BC-PNEF-PSFOR0540	BC-PNEF-PSFOR0540			Office National des Forets, Laboratoire National d'Entomologie Forestiere	Arthropoda	Insecta	Coleoptera	Oedemeridae			Oedemera	Oedemera nobilis		Guillem Parmain	guillem.parmain@onf.fr				S	A	leg	Polytrap						T. Noblecourt	25-Jun-2010	France	Aquitaine	Pyrenees-Atlantiques	Denguin	Bord du Gaves	43.358	-0.518					Google Earth
BC-PNEF-PSFOR0340	BC-PNEF-PSFOR0340			Office National des Forets, Laboratoire National d'Entomologie Forestiere	Arthropoda	Insecta	Coleoptera	Oedemeridae			Oedemera	Oedemera podagrariae		Fabien Soldati	fabien.soldati@onf.fr				S	adult	leg	Polytrap						T. Noblecourt	10-Jul-2012	France		Essonne		Foret Domaniale de Verrieres	48.763	2.242
BC-PNEF-PSFOR0341	BC-PNEF-PSFOR0341			Office National des Forets, Laboratoire National d'Entomologie Forestiere	Arthropoda	Insecta	Coleoptera	Oedemeridae			Oedemera	Oedemera podagrariae		Thomas Barnouin	thomas.barnouin@onf.fr				S	adult	leg	Polytrap						T. Barnouin	07-Jun-2011	France		Gard		RBI Hort de Dieu	44.106	3.79
BC-PNEF-PSFOR0555	BC-PNEF-PSFOR0555			Office National des Forets, Laboratoire National d'Entomologie Forestiere	Arthropoda	Insecta	Coleoptera	Ptinidae	Anobiinae		Oligomerus	Oligomerus brunneus		Eric de Laclos	eric.deLaclos@onf.fr				S	A	leg	Polytrap						Eric de Laclos	06-Jul-2006	France	Burgundy	Yonne	Foret de Pontigny		47.933	3.664					Google Earth
BC-PNEF-PSFOR0190	BC-PNEF-PSFOR0190			Office National des Forets, Laboratoire National d'Entomologie Forestiere	Arthropoda	Insecta	Coleoptera	Tenebrionidae	Alleculinae		Omophlus	Omophlus lepturoides		Guillem Parmain	guillem.parmain@onf.fr				S	A	Antenna	sight						G. Parmain	29-May-2011	France	Languedoc-Roussillon	Pyrenees orientales		Jujols	42.57	2.295					Google Earth
BC-PNEF-PSFOR0191	BC-PNEF-PSFOR0191			Office National des Forets, Laboratoire National d'Entomologie Forestiere	Arthropoda	Insecta	Coleoptera	Tenebrionidae	Alleculinae		Omophlus	Omophlus pubescens		Guillem Parmain	guillem.parmain@onf.fr				S	A	leg	sight						G. Parmain	29-May-2011	France	Languedoc-Roussillon	Pyrenees orientales		Jujols	42.57	2.295					Google Earth
BC-PNEF-PSFOR0343	BC-PNEF-PSFOR0343			Office National des Forets, Laboratoire National d'Entomologie Forestiere	Arthropoda	Insecta	Coleoptera	Cleridae	Clerinae		Opilo	Opilo mollis		Fabien Soldati	fabien.soldati@onf.fr				S	adult	leg	Polytrap						T. Noblecourt	12-Jun-2012	France		Essonne		Foret Domaniale de Verrieres	48.763	2.242
PASSIFOR-NM13-090	PASSIFOR-NM13-090			Research Collection of Nicolas Moulin	Arthropoda	Insecta	Coleoptera	Cleridae	Clerinae		Opilo	Opilo mollis		Nicolas Moulin	nmentomo@gmail.com	Morphology			S	adult								N. Moulin	04-May-2011	France	Ile-de-France	Val D`Oise	Marines	Buttes de Marines	49.152	1.996					Collector
BC-PNEF-PSFOR0690	BC-PNEF-PSFOR0690			Office National des Forets, Laboratoire National d'Entomologie Forestiere	Arthropoda	Insecta	Coleoptera	Cleridae	Clerinae		Opilo	Opilo pallidus		Thomas Barnouin	thomas.barnouin@onf.fr				S	A	leg							T. Barnouin	02-Aug-2011	France	Languedoc-Roussillon	Gard	RBI Hort de Dieu		44.119	3.585					Google Earth
BC-PNEF-PSFOR0503	BC-PNEF-PSFOR0503			Office National des Forets, Laboratoire National d'Entomologie Forestiere	Arthropoda	Insecta	Coleoptera	Cleridae	Clerinae		Opilo	Opilo pallidus		Thomas Barnouin	thomas.barnouin@onf.fr				S	A	leg	Polytrap						T. Noblecourt	05-Jul-2011	France	Provence-Alpes-Cote d'Azur	Bouches du Rhone		Foret Domaniale de Cadarache	43.693	5.791					Google Earth
BC-PNEF-PSFOR0042	BC-PNEF-PSFOR0042			Office National des Forets, Laboratoire National d'Entomologie Forestiere	Arthropoda	Insecta	Coleoptera	Cerambycidae	Lamiinae		Oplosia	Oplosia cinerea		Guillem Parmain	guillem.parmain@onf.fr				S	A	Antenna	Polytrap etoh20%, sel 500g/5L, detergent, 15j						T. Noblecourt	25-May-2011	France	Burgundy	Cote d`Or		Foret de Chatillon	47.305	3.632					Google Earth
BC-PNEF-PSFOR0244	BC-PNEF-PSFOR0244			Office National des Forets, Laboratoire National d'Entomologie Forestiere	Arthropoda	Insecta	Coleoptera	Melandryidae	Melandryinae		Orchesia	Orchesia minor		Guillem Parmain	guillem.parmain@onf.fr				S	A	leg	sight						G. Parmain	21-Apr-2011	France	Auvergne	Puy de Dome		Vollore montagne	45.786	3.673					Google Earth
BC-PNEF-PSFOR0245	BC-PNEF-PSFOR0245			Office National des Forets, Laboratoire National d'Entomologie Forestiere	Arthropoda	Insecta	Coleoptera	Melandryidae	Melandryinae		Orchesia	Orchesia undulata		Guillem Parmain	guillem.parmain@onf.fr				S	A	leg	Polytrap MPG 50%, 1 mois						G. Parmain	15-May-2012	France	Lorraine	Meurthe et Moselle		Foret domaniale Bezange la Grande	48.758	6.495					Google Earth
BC-PASSIFOR0045	BC-PASSIFOR0045			IRSTEA	Arthropoda	Insecta	Coleoptera	Melandryidae	Melandryinae		Orchesia	Orchesia undulata		Benoit Nusillard	benoit.nusillard@irstea.fr				S	Adult		Polytrap glycol + alcool: ETOH 70%						C. Bouget	11-Jun-2012	France		Loiret, Chateau-Renard	Polytrap	Distrafor 867.3 R2	47.934	2.928
BC-PNEF-PSFOR0246	BC-PNEF-PSFOR0246			Office National des Forets, Laboratoire National d'Entomologie Forestiere	Arthropoda	Insecta	Coleoptera	Melandryidae	Osphyinae		Osphya	Osphya aeneipennis		Guillem Parmain	guillem.parmain@onf.fr				S	A	leg							L. Micas	26-Jun-2007	France	Provence-Alpes-Cote d'Azur	Alpes de Haute Provence		Foret domaniale de Chamatte	43.917	6.577					Google Earth
BC-PNEF-PSFOR0043	BC-PNEF-PSFOR0043			Office National des Forets, Laboratoire National d'Entomologie Forestiere	Arthropoda	Insecta	Coleoptera	Cerambycidae	Lepturinae		Oxymirus	Oxymirus cursor		Guillem Parmain	guillem.parmain@onf.fr				S	A	leg	inside a fir log						G. Parmain	25-Jun-2012	France	Languedoc-Roussillon	Pyrenees orientales	Formiguere	Val du Galbe	42.63	2.075					Google Earth
BC-PNEF-PSFOR0044	BC-PNEF-PSFOR0044			Office National des Forets, Laboratoire National d'Entomologie Forestiere	Arthropoda	Insecta	Coleoptera	Cerambycidae			Oxypleurus	Oxypleurus nodieri		Guillem Parmain	guillem.parmain@onf.fr				S	A	Antenna	flying						G. Parmain	28-Feb-2012	France	Languedoc-Roussillon	Pyrenees orientales		Perpignan	42.689	2.895					Google Earth
BC-PNEF-PSFOR0213	BC-PNEF-PSFOR0213			Office National des Forets, Laboratoire National d'Entomologie Forestiere	Arthropoda	Insecta	Coleoptera	Scarabaeidae			Oxythyrea	Oxythyrea funesta		Guillem Parmain	guillem.parmain@onf.fr				S	A	leg	sight						G. Parmain	01-Apr-2009	France	Languedoc-Roussillon	Pyrenees Orientales		Prades	42.618	2.423					Google Earth
BC-PASSIFOR0132	BC-PASSIFOR0132			IRSTEA	Arthropoda	Insecta	Coleoptera	Cerambycidae	Lepturinae		Pachytodes	Pachytodes cerambyciformis		Benoit Nusillard	benoit.nusillard@irstea.fr	Morphology			S	adult				leg				C. Bouget	20-Jul-2013	France	Rhone-Alpes	Ain		Gex	46.332	6.063					Collector
BC-PNEF-PSFOR0192	BC-PNEF-PSFOR0192			Office National des Forets, Laboratoire National d'Entomologie Forestiere	Arthropoda	Insecta	Coleoptera	Tenebrionidae	Tenebrioninae		Palorus	Palorus depressus		Guillem Parmain	guillem.parmain@onf.fr				S	A	Head	sight						G. Parmain	23-Nov-2011	France	Languedoc-Roussillon	Aude		Gramazie	43.138	2.098					Google Earth
BC-PNEF-PSFOR0361	BC-PNEF-PSFOR0361			Office National des Forets, Laboratoire National d'Entomologie Forestiere	Arthropoda	Insecta	Coleoptera	Tenebrionidae	Tenebrioninae		Palorus	Palorus depressus		Fabien Soldati	fabien.soldati@onf.fr				S	adult	legs & HW	Polytrap						T. Noblecourt	12-Jun-2012	France		Essonne		Foret Domaniale de Verrieres	48.763	2.242
BC-PNEF-PSFOR0108	BC-PNEF-PSFOR0108			Office National des Forets, Laboratoire National d'Entomologie Forestiere	Arthropoda	Insecta	Coleoptera	Cerambycidae			Paracorymbia	Paracorymbia fulva		Guillem Parmain	guillem.parmain@onf.fr				S	A	Antenna	In pool filter						T. Noblecourt	28-Jun-2009	France	Languedoc-Roussillon	Aude	Antugnac		42.956	2.225					Google Earth
BC-PNEF-PSFOR0109	BC-PNEF-PSFOR0109			Office National des Forets, Laboratoire National d'Entomologie Forestiere	Arthropoda	Insecta	Coleoptera	Cerambycidae			Paracorymbia	Paracorymbia hybrida		Guillem Parmain	guillem.parmain@onf.fr				S	A	leg	Polytrap etoh20%, sel 500g/5L, detergent, 15j						T. Noblecourt	17-Jul-2012	France	Provence-Alpes-Cote d'Azur	Hautes-Alpes	Queyras, Guillestre		44.661	6.649					Google Earth
BC-PNEF-PSFOR0110	BC-PNEF-PSFOR0110			Office National des Forets, Laboratoire National d'Entomologie Forestiere	Arthropoda	Insecta	Coleoptera	Cerambycidae			Paracorymbia	Paracorymbia maculicornis		Guillem Parmain	guillem.parmain@onf.fr				S	A	leg	Polytrap etoh20%, sel 500g/5L, detergent, 15j						L. Fuchs	24-Jun-2009	France	Alsace	Bas-Rhin, FD du Donon			48.435	7.271					Google Earth
BC-PNEF-PSFOR0111	BC-PNEF-PSFOR0111			Office National des Forets, Laboratoire National d'Entomologie Forestiere	Arthropoda	Insecta	Coleoptera	Cerambycidae			Paracorymbia	Paracorymbia stragulata		Guillem Parmain	guillem.parmain@onf.fr				S	A	leg	In pool filter						T. Noblecourt	28-Jun-2009	France	Languedoc-Roussillon	Aude	Antugnac		42.956	2.225					Google Earth
BC-PNEF-PSFOR0112	BC-PNEF-PSFOR0112			Office National des Forets, Laboratoire National d'Entomologie Forestiere	Arthropoda	Insecta	Coleoptera	Cerambycidae			Paracorymbia	Paracorymbia stragulata		Guillem Parmain	guillem.parmain@onf.fr				S	A	Antenna	sight, black form						F. Soldati	01-Jun-2012	France	Languedoc-Roussillon	Aude	Reine les bains		42.918	2.32					Google Earth
BC-PNEF-PSFOR0113	BC-PNEF-PSFOR0113			Office National des Forets, Laboratoire National d'Entomologie Forestiere	Arthropoda	Insecta	Coleoptera	Cerambycidae			Parmena	Parmena balteus		Guillem Parmain	guillem.parmain@onf.fr				S	A	leg & antenna	Polytrap etoh20%, sel 500g/5L, detergent, 15j						T. Noblecourt	21-Jun-2011	France	Provence-Alpes-Cote d'Azur	Alpes Maritimes	PN Mercantour, Breil-sur-Roya		43.938	7.51					Google Earth
BC-PNEF-PSFOR0114	BC-PNEF-PSFOR0114			Office National des Forets, Laboratoire National d'Entomologie Forestiere	Arthropoda	Insecta	Coleoptera	Cerambycidae			Parmena	Parmena meregallii		Guillem Parmain	guillem.parmain@onf.fr				S	A	Antenna	sight,beating						G. Parmain	12-Dec-2011	France	Languedoc-Roussillon	Pyrenees Orientales		Prades	42.618	2.423					Google Earth
BC-PNEF-PSFOR0115	BC-PNEF-PSFOR0115			Office National des Forets, Laboratoire National d'Entomologie Forestiere	Arthropoda	Insecta	Coleoptera	Cerambycidae	Lepturinae		Pedostrangalia	Pedostrangalia pubescens		Guillem Parmain	guillem.parmain@onf.fr				S	A	Antenna	Polytrap etoh20%, sel 500g/5L, detergent, 15j						T. Noblecourt	17-Jul-2012	France	Provence-Alpes-Cote d'Azur	Hautes-Alpes	Guillestre		44.661	6.649					Google Earth
BC-PNEF-PSFOR0116	BC-PNEF-PSFOR0116			Office National des Forets, Laboratoire National d'Entomologie Forestiere	Arthropoda	Insecta	Coleoptera	Cerambycidae	Lepturinae		Pedostrangalia	Pedostrangalia revestita		Guillem Parmain	guillem.parmain@onf.fr				S	A	leg	reared from Populus						G. Parmain	12-May-2012	France	Languedoc-Roussillon	Pyrenees Orientales		Prades	42.618	2.423					Google Earth
BC-PASSIFOR0028	BC-PASSIFOR0028			IRSTEA	Arthropoda	Insecta	Coleoptera	Cerambycidae	Lepturinae		Pedostrangalia	Pedostrangalia revestita		Benoit Nusillard	benoit.nusillard@irstea.fr				S	A	leg	Polytrap glycol: sec						C. Bouget	30-Jun-2006	France	Ile-de-France		Polytrap 1	FD Rambouillet, 12.11P	48.675	1.808					Google Earth
BC-PNEF-PSFOR0430	BC-PNEF-PSFOR0430			Office National des Forets, Laboratoire National d'Entomologie Forestiere	Arthropoda	Insecta	Coleoptera	Trogossitidae	Peltinae		Peltis	Peltis ferruginea		Guillem Parmain	guillem.parmain@onf.fr				S	A	legs	On rotten fallen tronc of Abies						G. Parmain	09-Sep-2011	France	Languedoc-Roussillon	Aude	Puilaurens	Col de Camperier	42.81	2.28					Google Earth
BC-PNEF-PSFOR0432	BC-PNEF-PSFOR0432			Office National des Forets, Laboratoire National d'Entomologie Forestiere	Arthropoda	Insecta	Coleoptera	Trogossitidae	Peltinae		Peltis	Peltis grossa		Ludovic Fuchs	ludovic.fuchs@onf.fr				S	A	legs	under bark of dead Abies						Ludovic Fuchs	07-Apr-2011	France	Languedoc-Roussillon	Aude	Comus		42.813	1.892					Google Earth
BC-PNEF-PSFOR0193	BC-PNEF-PSFOR0193			Office National des Forets, Laboratoire National d'Entomologie Forestiere	Arthropoda	Insecta	Coleoptera	Tenebrionidae	Diaperinae		Pentaphyllus	Pentaphyllus testaceus		Guillem Parmain	guillem.parmain@onf.fr				S	A	leg & antenna	sight						G. Parmain	30-Nov-2011	France	Languedoc-Roussillon	Herault		Saint Ghilhem le Desert	43.734	3.549					Google Earth
BC-PNEF-PSFOR0466	BC-PNEF-PSFOR0466			Office National des Forets, Laboratoire National d'Entomologie Forestiere	Arthropoda	Insecta	Coleoptera	Buprestidae	Buprestinae		Phaenops	Phaenops formaneki		Fabien Soldati	fabien.soldati@onf.fr				S	A	leg	Polytrap						T. Noblecourt	25-Aug-2009	France	Provence-Alpes-Cote d'Azur	Alpes Maritimes	PN Mercantour, Breil-sur-Roya		43.938	7.51					Google Earth
BC-PNEF-PSFOR0586	BC-PNEF-PSFOR0586			Office National des Forets, Laboratoire National d'Entomologie Forestiere	Arthropoda	Insecta	Coleoptera	Curculionidae	Scolytinae		Phloeotribus	Phloeotribus scarabaeoides		Thierry Noblecourt	thierry.noblecourt@onf.fr				S	A	leg	flying						G. Parmain	12-May-2011	France	Languedoc-Roussillon	Lozere		Vebron	44.239	3.578					Google Earth
BC-PNEF-PSFOR0587	BC-PNEF-PSFOR0587			Office National des Forets, Laboratoire National d'Entomologie Forestiere	Arthropoda	Insecta	Coleoptera	Curculionidae	Scolytinae		Phloeotribus	Phloeotribus spinulosus		Thierry Noblecourt	thierry.noblecourt@onf.fr				S	A	leg	Polytrap						T. Noblecourt	07-Jun-2011	France	Rhone-Alpes	Isere	Foret domaniale de Engins		45.138	5.614					Google Earth
BC-PNEF-PSFOR0248	BC-PNEF-PSFOR0248			Office National des Forets, Laboratoire National d'Entomologie Forestiere	Arthropoda	Insecta	Coleoptera	Melandryidae	Melandryinae		Phloiotrya	Phloiotrya rufipes		Guillem Parmain	guillem.parmain@onf.fr				S	A	leg	Polytrap etoh20%, sel 500g/5L, detergent, 15j						T. Noblecourt	09-Jun-2009	France	Champagne-Ardenne	Haute Marne		Foret domaniale d`Auberive	47.781	5.095					Google Earth
BC-PASSIFOR0125	BC-PASSIFOR0125			IRSTEA	Arthropoda	Insecta	Coleoptera	Melandryidae	Melandryinae		Phloiotrya	Phloiotrya rufipes		Fabien Soldati	fabien.soldati@onf.fr	DNA and habitus	Was misID (by B. Nusillard) as Xylita laevigata. ID confirmed by FS		S	adult				leg				C. Bouget	20-Jul-2013	France	Rhone-Alpes	Ain		Gex	46.332	6.063					Collector
BC-PNEF-PSFOR0249	BC-PNEF-PSFOR0249			Office National des Forets, Laboratoire National d'Entomologie Forestiere	Arthropoda	Insecta	Coleoptera	Melandryidae	Melandryinae		Phloiotrya	Phloiotrya tenuis		Guillem Parmain	guillem.parmain@onf.fr				S	A	leg	Polytrap etoh20%, sel 500g/5L, detergent, 15j						T. Noblecourt	21-Aug-2012	France	Corsica			Moltifao	42.486	9.116					Google Earth
BC-PNEF-PSFOR0427	BC-PNEF-PSFOR0427			Office National des Forets, Laboratoire National d'Entomologie Forestiere	Arthropoda	Insecta	Coleoptera	Cerambycidae	Cerambycinae		Phymatodes	Phymatodes testaceus		Fabien Soldati	fabien.soldati@onf.fr				S	adult	leg	Polytrap						T. Noblecourt	12-Jun-2012	France		Essonne		Foret Domaniale de Verrieres	48.763	2.242
BC-PNEF-PSFOR0417	BC-PNEF-PSFOR0417			Office National des Forets, Laboratoire National d'Entomologie Forestiere	Arthropoda	Insecta	Coleoptera	Cerambycidae	Cerambycinae		Phymatodes	Phymatodes testaceus		Fabien Soldati	fabien.soldati@onf.fr				S	adult	leg	Polytrap						T. Noblecourt	12-Jun-2012	France		Essonne		Foret Domaniale de Verrieres	48.763	2.242
BC-PNEF-PSFOR0403	BC-PNEF-PSFOR0403			Office National des Forets, Laboratoire National d'Entomologie Forestiere	Arthropoda	Insecta	Coleoptera	Cerambycidae	Cerambycinae		Phymatodes	Phymatodes testaceus		Thomas Barnouin	thomas.barnouin@onf.fr				S	adult	leg	Polytrap						T. Barnouin	21-Jun-2011	France		Gard		RBI Hort de Dieu	44.106	3.79
PASSIFOR-NM13-071	PASSIFOR-NM13-071			Research Collection of Nicolas Moulin	Arthropoda	Insecta	Coleoptera	Cerambycidae	Cerambycinae		Phymatodes	Phymatodes testaceus		Nicolas Moulin	nmentomo@gmail.com	Morphology			S	adult								N. Moulin	27-May-2011	France	Ile-de-France	Val D`Oise	Marines	Buttes de Marines	49.152	1.996					Collector
BC-PNEF-PSFOR0117	BC-PNEF-PSFOR0117			Office National des Forets, Laboratoire National d'Entomologie Forestiere	Arthropoda	Insecta	Coleoptera	Cerambycidae	Lepturinae		Pidonia	Pidonia lurida		Guillem Parmain	guillem.parmain@onf.fr				S	A	leg	Polytrap etoh20%, sel 500g/5L, detergent, 15j						T. Noblecourt	30-Jun-2009	France	Alsace	Haut-Rhin	R.N. du Grand Ventron		47.958	6.924					Google Earth
BC-PNEF-PSFOR0679	BC-PNEF-PSFOR0679			Office National des Forets, Laboratoire National d'Entomologie Forestiere	Arthropoda	Insecta	Coleoptera	Nitidulidae	Cryptarchinae		Pityophagus	Pityophagus ferrugineus		Fabien Soldati	fabien.soldati@onf.fr				S	A	leg							T. Noblecourt	30-Jun-2009	France	Champagne-Ardenne	Marne	Foret de Vauhalaise		48.699	4.415					Google Earth
BC-PNEF-PSFOR0524	BC-PNEF-PSFOR0524			Office National des Forets, Laboratoire National d'Entomologie Forestiere	Arthropoda	Insecta	Coleoptera	Nitidulidae	Cryptarchinae		Pityophagus	Pityophagus laevior		Fabien Soldati	fabien.soldati@onf.fr		ID confirmed (distinct morphology) by Thomas Barnouin on June 19, 2014.		S	A	leg	Polytrap						T. Noblecourt	29-May-2012	France	Corsica	Corsica	Calacuccia	Foret de Melo	42.307	9.064					Google Earth
BC-PNEF-PSFOR0046	BC-PNEF-PSFOR0046			Office National des Forets, Laboratoire National d'Entomologie Forestiere	Arthropoda	Insecta	Coleoptera	Cerambycidae			Plagionotus	Plagionotus arcuatus		Guillem Parmain	guillem.parmain@onf.fr				S	A	Antenna	flying						C. Badie	11-Apr-2010	France	Languedoc-Roussillon	Pyrenees orientales		Codalet	42.61	2.416					Google Earth
BC-PASSIFOR0010	BC-PASSIFOR0010			IRSTEA	Arthropoda	Insecta	Coleoptera	Cerambycidae			Plagionotus	Plagionotus arcuatus		Christophe Bouget	christophe.bouget@irstea.fr				S	A		Specimen en ETOH 96%, passage glycol								France			Qu-St32-Dia1-Dec1-L1	Allogny 44/45-R1	47.226	2.32					Google Earth
BC-PNEF-PSFOR0517	BC-PNEF-PSFOR0517			Office National des Forets, Laboratoire National d'Entomologie Forestiere	Arthropoda	Insecta	Coleoptera	Lycidae			Platycis	Platycis cosnardi		Thomas Barnouin	thomas.barnouin@onf.fr				S	A	leg	Polytrap						T. Noblecourt	01-Jun-2010	France	Champagne-Ardenne	Haute Marne	R.N. Chalmessin		47.717	5.087					Google Earth
BC-PNEF-PSFOR0194	BC-PNEF-PSFOR0194			Office National des Forets, Laboratoire National d'Entomologie Forestiere	Arthropoda	Insecta	Coleoptera	Tenebrionidae	Diaperinae		Platydema	Platydema europaeum		Guillem Parmain	guillem.parmain@onf.fr				S	A	leg	Polytrap etoh20%, sel 500g/5L, detergent, 15j						T. Noblecourt	19-Jul-2011	France	Provence-Alpes-Cote d'Azur	Bouches du Rhone		Foret Domaniale de Cadarache	43.693	5.791					Google Earth
BC-PNEF-PSFOR0364	BC-PNEF-PSFOR0364			Office National des Forets, Laboratoire National d'Entomologie Forestiere	Arthropoda	Insecta	Coleoptera	Tenebrionidae	Diaperinae		Platydema	Platydema violaceum		Fabien Soldati	fabien.soldati@onf.fr				S	adult	leg	Polytrap						T. Noblecourt	12-Jun-2012	France		Essonne		Foret Domaniale de Verrieres	48.763	2.242
BC-PNEF-PSFOR0195	BC-PNEF-PSFOR0195			Office National des Forets, Laboratoire National d'Entomologie Forestiere	Arthropoda	Insecta	Coleoptera	Tenebrionidae	Diaperinae		Platydema	Platydema violaceum		Guillem Parmain	guillem.parmain@onf.fr				S	A	leg	under bark						G. Parmain	06-Feb-2011	France	Languedoc-Roussillon	Pyrenees Orientales	Sorede	Le Ravin des Moixoses	42.531	2.956					Google Earth
BC-PASSIFOR0065	BC-PASSIFOR0065			IRSTEA	Arthropoda	Insecta	Coleoptera	Tenebrionidae	Diaperinae		Platydema	Platydema violaceum		Benoit Nusillard	benoit.nusillard@irstea.fr				S	Adult		Polytrap glycol + alcool: ETOH 70%						C. Bouget	14-May-2012	France		Loiret, Chateau-Renard	Polytrap	Distrafor 242.1 R1	47.934	2.928
BC-PNEF-PSFOR0677	BC-PNEF-PSFOR0677			Office National des Forets, Laboratoire National d'Entomologie Forestiere	Arthropoda	Insecta	Coleoptera	Curculionidae	Platypodinae		Platypus	Platypus cylindrus		Thierry Noblecourt	thierry.noblecourt@onf.fr				S	A	leg							T. Barnouin	10-Jul-2007	France	Languedoc-Roussillon	Lozere		Foret de Marquaires	44.18	3.595					Google Earth
PASSIFOR-NM13-091	PASSIFOR-NM13-091			Research Collection of Nicolas Moulin	Arthropoda	Insecta	Coleoptera	Curculionidae	Platypodinae		Platypus	Platypus cylindrus		Nicolas Moulin	nmentomo@gmail.com	Morphology			S	adult								N. Moulin	16-Jun-2011	France	Ile-de-France	Val D`Oise	Marines	Buttes de Marines	49.152	1.996					Collector
BC-PNEF-PSFOR0145	BC-PNEF-PSFOR0145			Office National des Forets, Laboratoire National d'Entomologie Forestiere	Arthropoda	Insecta	Coleoptera	Anthribidae	Anthribinae		Platyrhinus	Platyrhinus resinosus		Guillem Parmain	guillem.parmain@onf.fr				S	A	leg							G. Parmain	13-Dec-2012	France	Languedoc-Roussillon	Aude	Axat	Foret de St Martin Lys	42.872	2.179					Google Earth
BC-PNEF-PSFOR0146	BC-PNEF-PSFOR0146			Office National des Forets, Laboratoire National d'Entomologie Forestiere	Arthropoda	Insecta	Coleoptera	Anthribidae			Platystomos	Platystomos albinus		Guillem Parmain	guillem.parmain@onf.fr				S	A	Antenna	Polytrap etoh20%, sel 500g/5L, detergent, 15j, bord ripisylve						T. Noblecourt	08-Jun-2010	France	Languedoc-Roussillon	Aude	Fontanes-de-Sault	TM71/2010/02, Polytrap2, piege 1	42.769	2.082					Google Earth
BC-PASSIFOR0043	BC-PASSIFOR0043			IRSTEA	Arthropoda	Insecta	Coleoptera	Anthribidae			Platystomos	Platystomos albinus		Benoit Nusillard	benoit.nusillard@irstea.fr				S	Adult		Polytrap glycol + alcool: ETOH 70%						C. Bouget	11-Jun-2012	France		Loiret, Chateau-Renard	Polytrap	Distrafor 867.3 R2	47.934	2.928
PASSIFOR-NM13-033	PASSIFOR-NM13-033			Research Collection of Nicolas Moulin	Arthropoda	Insecta	Coleoptera	Histeridae	Abraeinae		Plegaderus	Plegaderus dissectus		Nicolas Moulin	nmentomo@gmail.com	Morphology			S	adult								N. Moulin	10-Jun-2012	France	Ile-de-France	Val D`Oise	Jouy le Moutier	Foret de l`Hautil	49.006	2.013					Collector
BC-PNEF-PSFOR0635	BC-PNEF-PSFOR0635			Office National des Forets, Laboratoire National d'Entomologie Forestiere	Arthropoda	Insecta	Coleoptera	Elateridae	Elaterinae		Podeonius	Podeonius acuticornis		Thomas Barnouin	thomas.barnouin@onf.fr				S	A	leg	Polytrap						T. Noblecourt	01-Jun-2010	France	Burgundy	Cote d`OR	Foret de Citeaux		47.096	5.085					Google Earth
BC-PSFOR-JD0121	BC-PSFOR-JD0121			Research Collection of Julien Delnatte	Arthropoda	Insecta	Coleoptera	Elateridae	Elaterinae		Podeonius	Podeonius acuticornis		Julien Delnatte	juliendelnatte@hotmail.com	Morphology		F	S	adult		ex larva in low level red cavity in Castanea sativa		leg					12-Jul-2008	France	Provence-Alpes-Cote d'Azur	Var	Chartreuse de la Verne	Collobrieres	43.237	6.309					Google Earth
BC-PNEF-PSFOR0048	BC-PNEF-PSFOR0048			Office National des Forets, Laboratoire National d'Entomologie Forestiere	Arthropoda	Insecta	Coleoptera	Cerambycidae	Cerambycinae		Poecilium	Poecilium alni		Guillem Parmain	guillem.parmain@onf.fr				S	A	leg	beating branches						G. Parmain	04-May-2012	France	Languedoc-Roussillon	Aude	Quillan	Col du Portel	42.879	2.155					Google Earth
BC-PASSIFOR0021	BC-PASSIFOR0021			IRSTEA	Arthropoda	Insecta	Coleoptera	Cerambycidae	Cerambycinae		Poecilium	Poecilium alni		Benoit Nusillard	benoit.nusillard@irstea.fr				S	A	leg	Polytrap glycol + alcool: ETOH 70%							14-May-2012	France				Distrafor 1195-3, R1	47.934	2.928
BC-PNEF-PSFOR0118	BC-PNEF-PSFOR0118			Office National des Forets, Laboratoire National d'Entomologie Forestiere	Arthropoda	Insecta	Coleoptera	Cerambycidae	Cerambycinae		Poecilium	Poecilium lividum		Guillem Parmain	guillem.parmain@onf.fr				S	A	leg	Reared from Quercus						G. Parmain	27-Jul-2012	France	Languedoc-Roussillon	Pyrenees orientales		Maury	42.811	2.593					Google Earth
BC-PNEF-PSFOR0119	BC-PNEF-PSFOR0119			Office National des Forets, Laboratoire National d'Entomologie Forestiere	Arthropoda	Insecta	Coleoptera	Cerambycidae	Cerambycinae		Poecilium	Poecilium pusillum		Guillem Parmain	guillem.parmain@onf.fr				S	A	leg	Polytrap etoh20%, sel 500g/5L, detergent, 15j						T. Noblecourt	13-Apr-2010	France	Provence-Alpes-Cote d'Azur	Bouches du Rhone		Foret Domaniale de Cadarache	43.693	5.791					Google Earth
BC-PNEF-PSFOR0049	BC-PNEF-PSFOR0049			Office National des Forets, Laboratoire National d'Entomologie Forestiere	Arthropoda	Insecta	Coleoptera	Cerambycidae	Cerambycinae		Poecilium	Poecilium rufipes		Guillem Parmain	guillem.parmain@onf.fr				S	A	Antenna	on flowers						G. Parmain	29-May-2011	France	Languedoc-Roussillon	Pyrenees orientales		Jujols	42.57	2.295					Google Earth
BC-PNEF-PSFOR0120	BC-PNEF-PSFOR0120			Office National des Forets, Laboratoire National d'Entomologie Forestiere	Arthropoda	Insecta	Coleoptera	Cerambycidae	Lamiinae		Pogonocherus	Pogonocherus caroli		Guillem Parmain	guillem.parmain@onf.fr				S	A	Antenna	Beating Pinus nigra salsmanni						G. Parmain	06-Feb-2012	France	Languedoc-Roussillon	Pyrenees Orientales		Corneilla de Conflent	42.566	2.38					Google Earth
BC-PNEF-PSFOR0121	BC-PNEF-PSFOR0121			Office National des Forets, Laboratoire National d'Entomologie Forestiere	Arthropoda	Insecta	Coleoptera	Cerambycidae	Lamiinae		Pogonocherus	Pogonocherus decoratus		Guillem Parmain	guillem.parmain@onf.fr				S	A	leg	Beating burnt Pinus sylvestris						G. Parmain	07-Jul-2011	France	Languedoc-Roussillon	Aude	Quillan	Col du Portel	42.879	2.155					Google Earth
BC-PNEF-PSFOR0123	BC-PNEF-PSFOR0123			Office National des Forets, Laboratoire National d'Entomologie Forestiere	Arthropoda	Insecta	Coleoptera	Cerambycidae	Lamiinae		Pogonocherus	Pogonocherus hispidulus		Guillem Parmain	guillem.parmain@onf.fr				S	A	leg	Beating						G. Parmain	04-May-2011	France	Languedoc-Roussillon	Aude		St Julia de Bec	42.868	2.246					Google Earth
BC-PASSIFOR0056	BC-PASSIFOR0056			IRSTEA	Arthropoda	Insecta	Coleoptera	Cerambycidae	Lamiinae		Pogonocherus	Pogonocherus hispidulus		Benoit Nusillard	benoit.nusillard@irstea.fr				S	Adult		Polytrap glycol + alcool: ETOH 70%						C. Bouget	14-May-2012	France		Loiret, Chateau-Renard	Polytrap	Distrafor 176.2.2 R1	47.934	2.928
PASSIFOR-NM13-006	PASSIFOR-NM13-006			Research Collection of Nicolas Moulin	Arthropoda	Insecta	Coleoptera	Cerambycidae	Lamiinae		Pogonocherus	Pogonocherus hispidulus		Nicolas Moulin	nmentomo@gmail.com	Morphology			S	adult								N. Moulin	20-Jul-2012	France	Ile-de-France	Val D`Oise	Jouy le Moutier	Foret de l`Hautil	49.006	2.013					Collector
BC-PNEF-PSFOR0125	BC-PNEF-PSFOR0125			Office National des Forets, Laboratoire National d'Entomologie Forestiere	Arthropoda	Insecta	Coleoptera	Cerambycidae	Lamiinae		Pogonocherus	Pogonocherus ovatus		Guillem Parmain	guillem.parmain@onf.fr				S	A	leg & antenna	Beating Abies dead branches						G. Parmain	16-Oct-2011	France	Languedoc-Roussillon	Aude	Salvezines	FD d`En Malo Bac Estable	42.779	2.308					Google Earth
BC-PNEF-PSFOR0589	BC-PNEF-PSFOR0589			Office National des Forets, Laboratoire National d'Entomologie Forestiere	Arthropoda	Insecta	Coleoptera	Curculionidae	Scolytinae		Polygraphus	Polygraphus grandiclava		Thomas Barnouin	thomas.barnouin@onf.fr				S	A	leg	Polytrap						T. Noblecourt	15-Jun-2009	France	Languedoc-Roussillon	Lozere		Foret domaniale du Marquaires	44.18	3.595					Google Earth
BC-PNEF-PSFOR0050	BC-PNEF-PSFOR0050			Office National des Forets, Laboratoire National d'Entomologie Forestiere	Arthropoda	Insecta	Coleoptera	Cerambycidae			Prinobius	Prinobius myardi		Guillem Parmain	guillem.parmain@onf.fr				S	A	leg	Polytrap etoh20%, sel 500g/5L, detergent, 15j						J. Madary	07-Jul-2012	France	Corsica	(BB)		Foret de Moltifao	42.486	9.116					Google Earth
BC-PNEF-PSFOR0051	BC-PNEF-PSFOR0051			Office National des Forets, Laboratoire National d'Entomologie Forestiere	Arthropoda	Insecta	Coleoptera	Cerambycidae	Prioninae		Prionus	Prionus coriarius		Guillem Parmain	guillem.parmain@onf.fr				S	A	Antenna	Polytrap etoh20%, sel 500g/5L, detergent, 15j						T. Noblecourt	13-Jul-2010	France	Ile-de-France	Paris		Bois de Vincennes	48.828	2.433					Google Earth
BC-PNEF-PSFOR0636	BC-PNEF-PSFOR0636			Office National des Forets, Laboratoire National d'Entomologie Forestiere	Arthropoda	Insecta	Coleoptera	Elateridae			Procraerus	Procraerus tibialis		Thomas Barnouin	thomas.barnouin@onf.fr				S	A	leg	Polytrap						T. Noblecourt	27-Apr-2010	France	Provence-Alpes-Cote d'Azur	Bouches du Rhone		Foret Domaniale de Cadarache	43.693	5.791					Google Earth
BC-PNEF-PSFOR0358	BC-PNEF-PSFOR0358			Office National des Forets, Laboratoire National d'Entomologie Forestiere	Arthropoda	Insecta	Coleoptera	Prostomidae			Prostomis	Prostomis mandibularis		Thomas Barnouin	thomas.barnouin@onf.fr				S	adult	legs & antenna	Polytrap						T. Barnouin	05-Jul-2011	France		Gard		RBI Hort de Dieu	44.106	3.79
BC-PNEF-PSFOR0214	BC-PNEF-PSFOR0214			Office National des Forets, Laboratoire National d'Entomologie Forestiere	Arthropoda	Insecta	Coleoptera	Scarabaeidae	Cetoniinae		Protaetia	Protaetia aeruginosa		Guillem Parmain	guillem.parmain@onf.fr				S	A	leg	reared						L.Valadares	01-Jan-2006	France	Midi-Pyrenees	Tarn		Foret de Gresigne	44.035	1.744					Google Earth
BC-PNEF-PSFOR0215	BC-PNEF-PSFOR0215			Office National des Forets, Laboratoire National d'Entomologie Forestiere	Arthropoda	Insecta	Coleoptera	Scarabaeidae	Cetoniinae		Protaetia	Protaetia affinis		Guillem Parmain	guillem.parmain@onf.fr				S	A	leg	Polytrap etoh20%, sel 500g/5L, detergent, 15j						T. Noblecourt	24-May-2011	France	Provence-Alpes-Cote d'Azur	Bouches du Rhone		Foret Domaniale de Cadarache	43.693	5.791					Google Earth
BC-PNEF-PSFOR0222	BC-PNEF-PSFOR0222			Office National des Forets, Laboratoire National d'Entomologie Forestiere	Arthropoda	Insecta	Coleoptera	Scarabaeidae	Cetoniinae		Protaetia	Protaetia cuprea		Guillem Parmain	guillem.parmain@onf.fr				S	A	leg	Polytrap etoh20%, sel 500g/5L, detergent, 15j						T. Noblecourt	26-Jun-2012	France	Corsica			Moltifao	42.486	9.116					Google Earth
BC-PNEF-PSFOR0221	BC-PNEF-PSFOR0221			Office National des Forets, Laboratoire National d'Entomologie Forestiere	Arthropoda	Insecta	Coleoptera	Scarabaeidae	Cetoniinae		Protaetia	Protaetia cuprea metallica		Guillem Parmain	guillem.parmain@onf.fr				S	A	leg	Polytrap etoh20%, sel 500g/5L, detergent, 15j						T. Noblecourt	07-Jul-2012	France	Rhone-Alpes	Drome		RBI Vercors	44.859	5.488					Google Earth
BC-PNEF-PSFOR0223	BC-PNEF-PSFOR0223			Office National des Forets, Laboratoire National d'Entomologie Forestiere	Arthropoda	Insecta	Coleoptera	Scarabaeidae	Cetoniinae		Protaetia	Protaetia fieberi		Guillem Parmain	guillem.parmain@onf.fr				S	A	leg	Polytrap MPG 50%, 1 mois						T. Noblecourt	03-Aug-2010	France	Poitou-Charentes	Deux Sevres		Foret domaniale de Chize	46.129	-0.368					Google Earth
BC-PNEF-PSFOR0216	BC-PNEF-PSFOR0216			Office National des Forets, Laboratoire National d'Entomologie Forestiere	Arthropoda	Insecta	Coleoptera	Scarabaeidae	Cetoniinae		Protaetia	Protaetia lugubris		Guillem Parmain	guillem.parmain@onf.fr				S	A	leg	Polytrap MPG 50%, 1 mois						G. Parmain	10-Jul-2012	France	Lorraine	Meurthe et Moselle		Foret domaniale Bezange la Grande	48.758	6.495					Google Earth
BC-PNEF-PSFOR0217	BC-PNEF-PSFOR0217			Office National des Forets, Laboratoire National d'Entomologie Forestiere	Arthropoda	Insecta	Coleoptera	Scarabaeidae	Cetoniinae		Protaetia	Protaetia morio		Guillem Parmain	guillem.parmain@onf.fr				S	A	leg	reared						G. Parmain	01-Jul-2010	France	Languedoc-Roussillon	Pyrenees Orientales		Sorede	42.531	2.956					Google Earth
BC-PNEF-PSFOR0224	BC-PNEF-PSFOR0224			Office National des Forets, Laboratoire National d'Entomologie Forestiere	Arthropoda	Insecta	Coleoptera	Scarabaeidae	Cetoniinae		Protaetia	Protaetia oblonga		Guillem Parmain	guillem.parmain@onf.fr				S	A	leg	sight						G. Parmain	29-May-2011	France	Languedoc-Roussillon	Pyrenees orientales		Jujols	42.57	2.295					Google Earth
BC-PNEF-PSFOR0218	BC-PNEF-PSFOR0218			Office National des Forets, Laboratoire National d'Entomologie Forestiere	Arthropoda	Insecta	Coleoptera	Scarabaeidae	Cetoniinae		Protaetia	Protaetia opaca		Guillem Parmain	guillem.parmain@onf.fr				S	A	leg	sight						G. Parmain	26-Jul-2010	France	Languedoc-Roussillon	Aude		St Julia de Bec	42.868	2.246					Google Earth
PASSIFOR-NM13-089	PASSIFOR-NM13-089			Research Collection of Nicolas Moulin	Arthropoda	Insecta	Coleoptera	Tenebrionidae	Alleculinae		Pseudocistela	Pseudocistela ceramboides		Nicolas Moulin	nmentomo@gmail.com	Morphology			S	adult								N. Moulin	27-May-2011	France	Ile-de-France	Val D`Oise	Marines	Buttes de Marines	49.152	1.996					Collector
BC-PNEF-PSFOR0171	BC-PNEF-PSFOR0171			Office National des Forets, Laboratoire National d'Entomologie Forestiere	Arthropoda	Insecta	Coleoptera	Tenebrionidae	Alleculinae		Pseudocistela	Pseudocistela ceramboides		Guillem Parmain	guillem.parmain@onf.fr				S	A	leg	Polytrap etoh20%, sel 500g/5L, detergent, 15j						T. Barnouin	01-Jul-2009	France	Languedoc-Roussillon	Lozere, Bassurels		Foret de comaniale du Marquaires	44.18	3.595					Google Earth
BC-PNEF-PSFOR0370	BC-PNEF-PSFOR0370			Office National des Forets, Laboratoire National d'Entomologie Forestiere	Arthropoda	Insecta	Coleoptera	Tenebrionidae	Alleculinae		Pseudocistela	Pseudocistela ceramboides		Fabien Soldati	fabien.soldati@onf.fr				S	adult	leg	Polytrap						T. Barnouin	21-Jun-2011	France		Gard		RBI Hort de Dieu	44.106	3.79
BC-PNEF-PSFOR0126	BC-PNEF-PSFOR0126			Office National des Forets, Laboratoire National d'Entomologie Forestiere	Arthropoda	Insecta	Coleoptera	Cerambycidae			Pseudovadonia	Pseudovadonia livida		Guillem Parmain	guillem.parmain@onf.fr				S	A	Antenna	Flowers						G. Parmain	15-May-2011	France	Languedoc-Roussillon	Pyrenees Orientales		Prades	42.618	2.423					Google Earth
PASSIFOR-NM13-009	PASSIFOR-NM13-009			Research Collection of Nicolas Moulin	Arthropoda	Insecta	Coleoptera	Cerambycidae			Pseudovadonia	Pseudovadonia livida		Nicolas Moulin	nmentomo@gmail.com	Morphology			S	adult								N. Moulin	01-Jul-2011	France	Ile-de-France	Val D`Oise	Jouy le Moutier	Foret de l`Hautil	49.006	2.013					Collector
BC-PNEF-PSFOR0556	BC-PNEF-PSFOR0556			Office National des Forets, Laboratoire National d'Entomologie Forestiere	Arthropoda	Insecta	Coleoptera	Ptinidae	Ptilininae		Ptilinus	Ptilinus fuscus		Fabien Soldati	fabien.soldati@onf.fr				S	A	leg	Polytrap						T. Noblecourt	17-Jul-2012	France	Provence-Alpes-Cote d'Azur	Hautes-Alpes	Aiguilles		44.782	6.87					Google Earth
BC-PASSIFOR0133	BC-PASSIFOR0133			IRSTEA	Arthropoda	Insecta	Coleoptera	Ptinidae	Ptilininae		Ptilinus	Ptilinus pectinicornis		Benoit Nusillard	benoit.nusillard@irstea.fr	Morphology			S	adult				leg				C. Bouget	20-Jul-2013	France	Rhone-Alpes	Ain		Gex	46.332	6.063					Collector
BC-PNEF-PSFOR0354	BC-PNEF-PSFOR0354			Office National des Forets, Laboratoire National d'Entomologie Forestiere	Arthropoda	Insecta	Coleoptera	Ptinidae	Ptilininae		Ptilinus	Ptilinus pectinicornis		Thomas Barnouin	thomas.barnouin@onf.fr				S	adult	leg	Polytrap						T. Barnouin	05-Jul-2011	France		Gard		RBI Hort de Dieu	44.106	3.79
BC-PNEF-PSFOR0355	BC-PNEF-PSFOR0355			Office National des Forets, Laboratoire National d'Entomologie Forestiere	Arthropoda	Insecta	Coleoptera	Ptinidae	Ptilininae		Ptilinus	Ptilinus pectinicornis		Fabien Soldati	fabien.soldati@onf.fr				S	adult	leg	Polytrap						T. Noblecourt	12-Jun-2012	France		Essonne		Foret Domaniale de Verrieres	48.763	2.242
BC-PASSIFOR0061	BC-PASSIFOR0061			IRSTEA	Arthropoda	Insecta	Coleoptera	Ptinidae	Anobiinae		Ptinomorphus	Ptinomorphus imperialis		Benoit Nusillard	benoit.nusillard@irstea.fr				S	Adult		Polytrap glycol + alcool: ETOH 70%						C. Bouget	14-May-2012	France		Loiret, Chateau-Renard	Polytrap	Distrafor 1338.1 R1	47.934	2.928
BC-PNEF-PSFOR0557	BC-PNEF-PSFOR0557			Office National des Forets, Laboratoire National d'Entomologie Forestiere	Arthropoda	Insecta	Coleoptera	Ptinidae	Anobiinae		Ptinomorphus	Ptinomorphus regalis		Thomas Barnouin	thomas.barnouin@onf.fr				S	A	leg	beating oak dead branches						G. Parmain	21-Jul-2010	France	Languedoc-Roussillon	Aude	St Julia de Bec		42.868	2.246					Google Earth
BC-PNEF-PSFOR0558	BC-PNEF-PSFOR0558			Office National des Forets, Laboratoire National d'Entomologie Forestiere	Arthropoda	Insecta	Coleoptera	Ptinidae	Anobiinae		Ptinomorphus	Ptinomorphus regalis		Thomas Barnouin	thomas.barnouin@onf.fr				S	A	leg	Polytrap						T. Noblecourt	05-Jun-2012	France	Provence-Alpes-Cote d'Azur	Hautes-Alpes	Eygliers		44.676	6.634					Google Earth
BC-PNEF-PSFOR0560	BC-PNEF-PSFOR0560			Office National des Forets, Laboratoire National d'Entomologie Forestiere	Arthropoda	Insecta	Coleoptera	Ptinidae	Ptininae		Ptinus	Ptinus italicus		Eric de Laclos	eric.deLaclos@onf.fr				S	A	leg	Polytrap						Lilian Micas	15-Jul-2009	France	Provence-Alpes-Cote d'Azur	Alpes de Haute-Provence		Foret domaniale de Chamatte	43.917	6.577					Google Earth
BC-PNEF-PSFOR0562	BC-PNEF-PSFOR0562			Office National des Forets, Laboratoire National d'Entomologie Forestiere	Arthropoda	Insecta	Coleoptera	Ptinidae	Ptininae		Ptinus	Ptinus palliatus		Roland Allemand					S	A	leg	reared oak, collection period-summer 2002						T. Noblecourt		France	Languedoc-Roussillon	Aude	Antugnac		42.956	2.225					Google Earth
BC-PNEF-PSFOR0564	BC-PNEF-PSFOR0564			Office National des Forets, Laboratoire National d'Entomologie Forestiere	Arthropoda	Insecta	Coleoptera	Ptinidae	Ptininae		Ptinus	Ptinus sexpunctatus		Roland Allemand					S	A	leg	Polytrap						T. Noblecourt	29-Apr-2002	France	Ile-de-France	Hauts-de-Seine	Foret domaniales de Fausses Reposes		48.817	2.178					Google Earth
BC-PNEF-PSFOR0692	BC-PNEF-PSFOR0692			Office National des Forets, Laboratoire National d'Entomologie Forestiere	Arthropoda	Insecta	Coleoptera	Cerambycidae	Cerambycinae		Purpuricenus	Purpuricenus kaehleri		Thomas Barnouin	thomas.barnouin@onf.fr				S	A	leg							T. Barnouin	02-Aug-2011	France	Languedoc-Roussillon	Gard	RBI Hort de Dieu		44.119	3.585					Google Earth
BC-PNEF-PSFOR0267	BC-PNEF-PSFOR0267			Office National des Forets, Laboratoire National d'Entomologie Forestiere	Arthropoda	Insecta	Coleoptera	Pyrochroidae			Pyrochroa	Pyrochroa coccinea		Fabien Soldati	fabien.soldati@onf.fr				S	adult	legs	Polytrap						T. Noblecourt	12-Jun-2012	France		Essonne		Foret Domaniale de Verrieres	48.763	2.242
BC-PASSIFOR0009	BC-PASSIFOR0009			IRSTEA	Arthropoda	Insecta	Coleoptera	Pyrochroidae			Pyrochroa	Pyrochroa coccinea		Christophe Bouget	christophe.bouget@irstea.fr				S	A		Specimen en ETOH 96%, passage glycol								France			Qu-St3-Dia2-Dec2-L1	Lisle 42-R1	45.278	0.548					Google Earth
BC-PNEF-PSFOR0266	BC-PNEF-PSFOR0266			Office National des Forets, Laboratoire National d'Entomologie Forestiere	Arthropoda	Insecta	Coleoptera	Pyrochroidae			Pyrochroa	Pyrochroa serraticornis		Fabien Soldati	fabien.soldati@onf.fr				S	adult	legs	Polytrap						T. Noblecourt	15-May-2012	France		Essonne		Foret Domaniale de Verrieres	48.763	2.242
BC-PASSIFOR0119	BC-PASSIFOR0119			IRSTEA	Arthropoda	Insecta	Coleoptera	Lycidae	Erotinae		Pyropterus	Pyropterus nigroruber		Benoit Nusillard	benoit.nusillard@irstea.fr	Morphology			S	adult				leg				C. Bouget	20-Jul-2013	France	Rhone-Alpes	Ain		Gex	46.332	6.063					Collector
BC-PASSIFOR0054	BC-PASSIFOR0054			IRSTEA	Arthropoda	Insecta	Coleoptera	Cerambycidae	Cerambycinae		Pyrrhidium	Pyrrhidium sanguineum		Benoit Nusillard	benoit.nusillard@irstea.fr				S	Adult		Polytrap glycol + alcool: ETOH 70%						C. Bouget	14-May-2012	France		Loiret, Chateau-Renard	Polytrap	Distrafor 1112.3 R1	47.934	2.928
BC-PASSIFOR0020	BC-PASSIFOR0020			IRSTEA	Arthropoda	Insecta	Coleoptera	Cerambycidae	Cerambycinae		Pyrrhidium	Pyrrhidium sanguineum		Benoit Nusillard	benoit.nusillard@irstea.fr				S	A	leg	Polytrap glycol: sec						C.Bouget	30-May-2006	France	Ile-de-France	Yvelines	Polytrap 2	FD Rambouillet, 15.02.61	48.675	1.808					Google Earth
BC-PNEF-PSFOR0054	BC-PNEF-PSFOR0054			Office National des Forets, Laboratoire National d'Entomologie Forestiere	Arthropoda	Insecta	Coleoptera	Cerambycidae	Cerambycinae		Pyrrhidium	Pyrrhidium sanguineum		Guillem Parmain	guillem.parmain@onf.fr				S	A	Antenna	flying						G. Parmain	04-May-2011	France	Languedoc-Roussillon	Aude		St Julia de Bec	42.868	2.246					Google Earth
BC-PNEF-PSFOR0421	BC-PNEF-PSFOR0421			Office National des Forets, Laboratoire National d'Entomologie Forestiere	Arthropoda	Insecta	Coleoptera	Cerambycidae	Cerambycinae		Pyrrhidium	Pyrrhidium sanguineum		Fabien Soldati	fabien.soldati@onf.fr				S	adult	leg	Polytrap						T. Noblecourt	15-May-2012	France		Essonne		Foret Domaniale de Verrieres	48.763	2.242
BC-PNEF-PSFOR0208	BC-PNEF-PSFOR0208			Office National des Forets, Laboratoire National d'Entomologie Forestiere	Arthropoda	Insecta	Coleoptera	Pythidae			Pytho	Pytho depressus		Guillem Parmain	guillem.parmain@onf.fr				S	A	leg	sight						G. Parmain	25-Jun-2012	France	Languedoc-Roussillon	Pyrenees orientales	Formiguere	Val du Galbe	42.63	2.075					Google Earth
BC-PNEF-PSFOR0654	BC-PNEF-PSFOR0654			Office National des Forets, Laboratoire National d'Entomologie Forestiere	Arthropoda	Insecta	Coleoptera	Salpingidae			Rabocerus	Rabocerus foveolatus		Thomas Barnouin	thomas.barnouin@onf.fr				S	A	leg	Polytrap						T. Barnouin	01-Oct-2007	France	Languedoc-Roussillon	Lozere		Foret de la Breze	44.132	3.553					Google Earth
BC-PSFOR-JD0126	BC-PSFOR-JD0126			Research Collection of Julien Delnatte	Arthropoda	Insecta	Coleoptera	Elateridae	Elaterinae		Reitterelater	Reitterelater bouyoni		Julien Delnatte	juliendelnatte@hotmail.com	Morphology		M	S	adult				leg				A. Coache	10-Aug-2007	France	Provence-Alpes-Cote d'Azur	Alpes de Haute Provence		St-Michel-L`Obs.	43.91	5.715					Google Earth
BC-PSFOR-JD0127	BC-PSFOR-JD0127			Research Collection of Julien Delnatte	Arthropoda	Insecta	Coleoptera	Elateridae	Elaterinae		Reitterelater	Reitterelater dubius		Julien Delnatte	juliendelnatte@hotmail.com	Morphology		M	S	adult		in higher level cavity of Quercus sp. (on the ground)		leg					11-Mar-2006	France	Auvergne	Allier	Foret de Troncais	Canton de Morat	46.658	2.704					Google Earth
BC-PASSIFOR0094	BC-PASSIFOR0094			IRSTEA	Arthropoda	Insecta	Coleoptera	Cerambycidae	Lepturinae		Rhagium	Rhagium bifasciatum		Benoit Nusillard	benoit.nusillard@irstea.fr	Morphology			S	adult				leg				C. Bouget	20-Jun-2013	France	Rhone-Alpes	Ain		Gex	46.332	6.063					Collector
BC-PNEF-PSFOR0416	BC-PNEF-PSFOR0416			Office National des Forets, Laboratoire National d'Entomologie Forestiere	Arthropoda	Insecta	Coleoptera	Cerambycidae	Lepturinae		Rhagium	Rhagium bifasciatum		Fabien Soldati	fabien.soldati@onf.fr				S	adult	leg	Polytrap						T. Noblecourt	12-Jun-2012	France		Essonne		Foret Domaniale de Verrieres	48.763	2.242
BC-PASSIFOR0098	BC-PASSIFOR0098			IRSTEA	Arthropoda	Insecta	Coleoptera	Cerambycidae	Lepturinae		Rhagium	Rhagium inquisitor		Benoit Nusillard	benoit.nusillard@irstea.fr	Morphology			S	adult				leg				C. Bouget	20-Jul-2013	France	Rhone-Alpes	Ain		Gex	46.332	6.063					Collector
BC-PNEF-PSFOR0407	BC-PNEF-PSFOR0407			Office National des Forets, Laboratoire National d'Entomologie Forestiere	Arthropoda	Insecta	Coleoptera	Cerambycidae	Lepturinae		Rhagium	Rhagium inquisitor		Thomas Barnouin	thomas.barnouin@onf.fr				S	adult	leg	Polytrap						T. Barnouin	21-Jun-2011	France		Gard		RBI Hort de Dieu	44.106	3.79
BC-PNEF-PSFOR0055	BC-PNEF-PSFOR0055			Office National des Forets, Laboratoire National d'Entomologie Forestiere	Arthropoda	Insecta	Coleoptera	Cerambycidae	Lepturinae		Rhagium	Rhagium inquisitor		Guillem Parmain	guillem.parmain@onf.fr				S	A	leg	flying						G. Parmain	06-Sep-2011	France	Languedoc-Roussillon	Aude		Montazels	42.945	2.247					Google Earth
BC-PNEF-PSFOR0412	BC-PNEF-PSFOR0412			Office National des Forets, Laboratoire National d'Entomologie Forestiere	Arthropoda	Insecta	Coleoptera	Cerambycidae	Lepturinae		Rhagium	Rhagium mordax		Thomas Barnouin	thomas.barnouin@onf.fr				S	adult	leg	Polytrap						T. Barnouin	05-Jul-2011	France		Gard		RBI Hort de Dieu	44.106	3.79
BC-PASSIFOR0102	BC-PASSIFOR0102			IRSTEA	Arthropoda	Insecta	Coleoptera	Cerambycidae	Lepturinae		Rhagium	Rhagium mordax		Benoit Nusillard	benoit.nusillard@irstea.fr	Morphology			S	adult				leg				C. Bouget	20-Jun-2013	France	Rhone-Alpes	Ain		Gex	46.332	6.063					Collector
BC-PNEF-PSFOR0056	BC-PNEF-PSFOR0056			Office National des Forets, Laboratoire National d'Entomologie Forestiere	Arthropoda	Insecta	Coleoptera	Cerambycidae	Lepturinae		Rhagium	Rhagium mordax		Guillem Parmain	guillem.parmain@onf.fr				S	A	Antenna	flying						G. Parmain	21-Apr-2011	France	Auvergne	Puy de Dome		Vollore Montagne	45.786	3.673					Google Earth
BC-PASSIFOR0027	BC-PASSIFOR0027			IRSTEA	Arthropoda	Insecta	Coleoptera	Cerambycidae	Lepturinae		Rhagium	Rhagium sycophanta		Benoit Nusillard	benoit.nusillard@irstea.fr				S	A	leg	Polytrap glycol + alcool: ETOH 70%							11-Jun-2012	France				Distrafor 872-3, R2	47.934	2.928
BC-PNEF-PSFOR0415	BC-PNEF-PSFOR0415			Office National des Forets, Laboratoire National d'Entomologie Forestiere	Arthropoda	Insecta	Coleoptera	Cerambycidae	Lepturinae		Rhagium	Rhagium sycophanta		Fabien Soldati	fabien.soldati@onf.fr				S	adult	leg	Polytrap						T. Noblecourt	12-Jun-2012	France		Essonne		Foret Domaniale de Verrieres	48.763	2.242
BC-PNEF-PSFOR0057	BC-PNEF-PSFOR0057			Office National des Forets, Laboratoire National d'Entomologie Forestiere	Arthropoda	Insecta	Coleoptera	Cerambycidae			Rhamnusium	Rhamnusium bicolor		Guillem Parmain	guillem.parmain@onf.fr				S	A	Antenna	flying						G. Parmain	03-May-2012	France	Languedoc-Roussillon	Aude		Luc sur Aude	42.959	2.269					Google Earth
BC-PNEF-PSFOR0154	BC-PNEF-PSFOR0154			Office National des Forets, Laboratoire National d'Entomologie Forestiere	Arthropoda	Insecta	Coleoptera	Anthribidae			Rhaphitropis	Rhaphitropis oxyacanthae		Guillem Parmain	guillem.parmain@onf.fr				S	A	leg	Polytrap etoh20%, sel 500g/5L, detergent, 15j						G. Parmain	03-Aug-2012	France	Languedoc-Roussillon	Aude	Quillan	Col du Portel	42.879	2.155					Google Earth
BC-PNEF-PSFOR0437	BC-PNEF-PSFOR0437			Office National des Forets, Laboratoire National d'Entomologie Forestiere	Arthropoda	Insecta	Coleoptera	Monotomidae	Rhizophaginae		Rhizophagus	Rhizophagus aeneus		Laurent Velle	laurent.velle@onf.fr				S	A	legs	Polytrap						Laurent Velle	05-May-2012	France	Centre	Cher	Vierzon		47.221	2.07					Google Earth
BC-PNEF-PSFOR0446	BC-PNEF-PSFOR0446			Office National des Forets, Laboratoire National d'Entomologie Forestiere	Arthropoda	Insecta	Coleoptera	Monotomidae	Rhizophaginae		Rhizophagus	Rhizophagus brancsiki		Thomas Barnouin	thomas.barnouin@onf.fr				S	A	legs	Polytrap						T. Noblecourt	05-Jun-2012	France	Rhone-Alpes	Ardeche	Foret domaniale des Chambons		44.645	4.064					Google Earth
BC-PNEF-PSFOR0441	BC-PNEF-PSFOR0441			Office National des Forets, Laboratoire National d'Entomologie Forestiere	Arthropoda	Insecta	Coleoptera	Monotomidae	Rhizophaginae		Rhizophagus	Rhizophagus cribratus		Guillem Parmain	guillem.parmain@onf.fr				S	A	legs	Polytrap						G. Parmain	12-Jun-2012	France	Champagne-Ardenne	Marne	Foret domaniale de la Traconne		48.675	3.586					Google Earth
BC-PASSIFOR0095	BC-PASSIFOR0095			IRSTEA	Arthropoda	Insecta	Coleoptera	Monotomidae	Rhizophaginae		Rhizophagus	Rhizophagus cribratus		Benoit Nusillard	benoit.nusillard@irstea.fr	Morphology			S	adult				leg				C. Bouget	20-Jul-2013	France	Rhone-Alpes	Ain		Gex	46.332	6.063					Collector
BC-PASSIFOR0057	BC-PASSIFOR0057			IRSTEA	Arthropoda	Insecta	Coleoptera	Monotomidae	Rhizophaginae		Rhizophagus	Rhizophagus cribratus		Benoit Nusillard	benoit.nusillard@irstea.fr				S	Adult		Polytrap glycol + alcool: ETOH 70%						C. Bouget	14-May-2012	France		Loiret, Chateau-Renard	Polytrap	Distrafor 1125.1 R1	47.934	2.928
BC-PNEF-PSFOR0438	BC-PNEF-PSFOR0438			Office National des Forets, Laboratoire National d'Entomologie Forestiere	Arthropoda	Insecta	Coleoptera	Monotomidae	Rhizophaginae		Rhizophagus	Rhizophagus depressus		Guillem Parmain	guillem.parmain@onf.fr				S	A	legs	Polytrap MPG 50%, ETOH 20%						T. Noblecourt	08-May-2012	France	Rhone-Alpes	Ardeche	Foret domaniale des Chambons		44.645	4.064					Google Earth
BC-PNEF-PSFOR0443	BC-PNEF-PSFOR0443			Office National des Forets, Laboratoire National d'Entomologie Forestiere	Arthropoda	Insecta	Coleoptera	Monotomidae	Rhizophaginae		Rhizophagus	Rhizophagus nitidulus		Guillem Parmain	guillem.parmain@onf.fr				S	A	legs	Polytrap						G. Parmain	10-May-2012	France	Centre	Cher	Foret domaniale Saint Palais		47.298	2.425					Google Earth
BC-PNEF-PSFOR0445	BC-PNEF-PSFOR0445			Office National des Forets, Laboratoire National d'Entomologie Forestiere	Arthropoda	Insecta	Coleoptera	Monotomidae	Rhizophaginae		Rhizophagus	Rhizophagus paralellocollis		Guillem Parmain	guillem.parmain@onf.fr				S	A	legs	Polytrap						G. Parmain	12-Jun-2012	France	Centre	Indre & Loire	Foret domaniale Montgoger		47.146	0.571					Google Earth
BC-PNEF-PSFOR0442	BC-PNEF-PSFOR0442			Office National des Forets, Laboratoire National d'Entomologie Forestiere	Arthropoda	Insecta	Coleoptera	Monotomidae	Rhizophaginae		Rhizophagus	Rhizophagus perforatus		Thomas Barnouin	thomas.barnouin@onf.fr				S	A	legs	Polytrap						T. Barnouin	15-Jun-2009	France	Languedoc-Roussillon	Lozere		Foret domaniale de Altier	44.473	3.859					Google Earth
BC-PNEF-PSFOR0127	BC-PNEF-PSFOR0127			Office National des Forets, Laboratoire National d'Entomologie Forestiere	Arthropoda	Insecta	Coleoptera	Cerambycidae	Cerambycinae		Ropalopus	Ropalopus femoratus		Guillem Parmain	guillem.parmain@onf.fr				S	A	Antenna	sight on flowers						G. Parmain	04-May-2011	France	Languedoc-Roussillon	Aude		St Julia de Bec	42.868	2.246					Google Earth
BC-PNEF-PSFOR0058	BC-PNEF-PSFOR0058			Office National des Forets, Laboratoire National d'Entomologie Forestiere	Arthropoda	Insecta	Coleoptera	Cerambycidae	Cerambycinae		Rosalia	Rosalia alpina		Guillem Parmain	guillem.parmain@onf.fr				S	A	Antenna	Polytrap etoh20%, sel 500g/5L, detergent, 15j						T. Noblecourt	03-Aug-2010	France	Poitou-Charentes	Deux Sevres		Foret domaniale de Chize	46.129	-0.368					Google Earth
BC-PNEF-PSFOR0283	BC-PNEF-PSFOR0283			Office National des Forets, Laboratoire National d'Entomologie Forestiere	Arthropoda	Insecta	Coleoptera	Cerambycidae	Cerambycinae		Rosalia	Rosalia alpina		Julien Haran	julien.haran@gmail.com				S	adult	tarsi								01-Jul-2012	Spain	Basque Country	nr Pampelune			42.829	-1.619					Google Earth
BC-PNEF-PSFOR0250	BC-PNEF-PSFOR0250			Office National des Forets, Laboratoire National d'Entomologie Forestiere	Arthropoda	Insecta	Coleoptera	Melandryidae	Melandryinae		Rushia	Rushia parreyssi		Guillem Parmain	guillem.parmain@onf.fr				S	A	leg	Polytrap etoh20%, sel 500g/5L, detergent, 15j						G. Parmain	06-Jul-2011	France	Languedoc-Roussillon	Aude	Quillan		42.875	2.185					Google Earth
BC-PNEF-PSFOR0423	BC-PNEF-PSFOR0423			Office National des Forets, Laboratoire National d'Entomologie Forestiere	Arthropoda	Insecta	Coleoptera	Cerambycidae	Lepturinae		Rutpela	Rutpela maculata		Fabien Soldati	fabien.soldati@onf.fr				S	adult	leg	Polytrap						T. Noblecourt	10-Jul-2012	France		Essonne		Foret Domaniale de Verrieres	48.763	2.242
BC-PNEF-PSFOR0422	BC-PNEF-PSFOR0422			Office National des Forets, Laboratoire National d'Entomologie Forestiere	Arthropoda	Insecta	Coleoptera	Cerambycidae	Lepturinae		Rutpela	Rutpela maculata		Fabien Soldati	fabien.soldati@onf.fr				S	adult	leg	Polytrap						T. Noblecourt	10-Jul-2012	France		Essonne		Foret Domaniale de Verrieres	48.763	2.242
BC-PNEF-PSFOR0317	BC-PNEF-PSFOR0317			Office National des Forets, Laboratoire National d'Entomologie Forestiere	Arthropoda	Insecta	Coleoptera	Salpingidae			Salpingus	Salpingus planirostris		Thomas Barnouin	thomas.barnouin@onf.fr				S	adult	leg	Polytrap						T. Barnouin	21-Jun-2011	France		Gard		RBI Hort de Dieu	44.106	3.79
BC-PASSIFOR0067	BC-PASSIFOR0067			IRSTEA	Arthropoda	Insecta	Coleoptera	Salpingidae			Salpingus	Salpingus planirostris		Benoit Nusillard	benoit.nusillard@irstea.fr				S	Adult		Polytrap glycol + alcool: ETOH 70%						C. Bouget	14-May-2012	France		Loiret, Chateau-Renard	Polytrap	Distrafor 867.3 R1	47.934	2.928
PASSIFOR-NM13-050	PASSIFOR-NM13-050			Research Collection of Nicolas Moulin	Arthropoda	Insecta	Coleoptera	Salpingidae			Salpingus	Salpingus ruficollis		Nicolas Moulin	nmentomo@gmail.com	Morphology			S	adult								N. Moulin	21-May-2012	France	Ile-de-France	Val D`Oise	Jouy le Moutier	Foret de l`Hautil	49.006	2.013					Collector
BC-PNEF-PSFOR0318	BC-PNEF-PSFOR0318			Office National des Forets, Laboratoire National d'Entomologie Forestiere	Arthropoda	Insecta	Coleoptera	Salpingidae			Salpingus	Salpingus ruficollis		Fabien Soldati	fabien.soldati@onf.fr				S	adult	leg	Polytrap						T. Noblecourt	15-May-2012	France		Essonne		Foret Domaniale de Verrieres	48.763	2.242
BC-PNEF-PSFOR0658	BC-PNEF-PSFOR0658			Office National des Forets, Laboratoire National d'Entomologie Forestiere	Arthropoda	Insecta	Coleoptera	Salpingidae			Salpingus	Salpingus tapirus		Thomas Barnouin	thomas.barnouin@onf.fr				S	A	leg	Polytrap						T. Noblecourt	15-Jul-2007	France	Auvergne	Allier	Foret de Troncais		46.608	2.682					Google Earth
BC-PNEF-PSFOR0659	BC-PNEF-PSFOR0659			Office National des Forets, Laboratoire National d'Entomologie Forestiere	Arthropoda	Insecta	Coleoptera	Salpingidae			Salpingus	Salpingus zeneus		Thomas Barnouin	thomas.barnouin@onf.fr				S	A	leg	Polytrap						T. Noblecourt	12-May-2009	France	Provence-Alpes-Cote d'Azur	Bouches du Rhone		Foret Domaniale de Cadarache	43.693	5.791					Google Earth
BC-PNEF-PSFOR0059	BC-PNEF-PSFOR0059			Office National des Forets, Laboratoire National d'Entomologie Forestiere	Arthropoda	Insecta	Coleoptera	Cerambycidae	Lamiinae		Saperda	Saperda populnea		Guillem Parmain	guillem.parmain@onf.fr				S	A	leg	flying						T. Noblecourt	22-Jun-2005	France	Provence-Alpes-Cote d'Azur	Alpes de Haute Provence		Uvernet-Fours	44.361	6.624					Google Earth
BC-PNEF-PSFOR0060	BC-PNEF-PSFOR0060			Office National des Forets, Laboratoire National d'Entomologie Forestiere	Arthropoda	Insecta	Coleoptera	Cerambycidae	Lamiinae		Saperda	Saperda scalaris		Guillem Parmain	guillem.parmain@onf.fr				S	A	leg	Polytrap etoh20%, sel 500g/5L, detergent, 15j						T. Noblecourt	29-May-2011	France	Champagne-Ardenne	Haute-Marne		Foret Domaniale de Orquevaux	48.301	5.398					Google Earth
BC-PNEF-PSFOR0405	BC-PNEF-PSFOR0405			Office National des Forets, Laboratoire National d'Entomologie Forestiere	Arthropoda	Insecta	Coleoptera	Cerambycidae	Lamiinae		Saperda	Saperda scalaris		Thomas Barnouin	thomas.barnouin@onf.fr				S	adult	HW & Antenna	Polytrap						T. Barnouin	05-Jul-2011	France		Gard		RBI Hort de Dieu	44.106	3.79
BC-PNEF-PSFOR0172	BC-PNEF-PSFOR0172			Office National des Forets, Laboratoire National d'Entomologie Forestiere	Arthropoda	Insecta	Coleoptera	Tenebrionidae	Diaperinae		Scaphidema	Scaphidema metallicum		Guillem Parmain	guillem.parmain@onf.fr				S	A	leg & antenna	sight						G. Parmain	10-May-2012	France	Centre	Loiret		Nogent sur Vernission, domaine des Barres	47.835	2.761					Google Earth
BC-PASSIFOR0080	BC-PASSIFOR0080			IRSTEA	Arthropoda	Insecta	Coleoptera	Pyrochroidae	Pyrochroinae		Schizotus	Schizotus pectinicornis		Benoit Nusillard	benoit.nusillard@irstea.fr	Morphology			S	adult				leg				C. Bouget	20-Jun-2013	France	Rhone-Alpes	Ain		Gex	46.332	6.063					Collector
BC-PASSIFOR0001	BC-PASSIFOR0001			IRSTEA	Arthropoda	Insecta	Coleoptera	Pyrochroidae	Pyrochroinae		Schizotus	Schizotus pectinicornis		Christophe Bouget	christophe.bouget@irstea.fr				S	A		Specimen en ETOH 96%, passage glycol						Lassauce		France	Lorraine	Vosges	FA-St4-Dia1-Dec2-L2	St-Nabord 3-R1	48.047	6.577					Google Earth
BC-PNEF-PSFOR0285	BC-PNEF-PSFOR0285			Office National des Forets, Laboratoire National d'Entomologie Forestiere	Arthropoda	Insecta	Coleoptera	Bostrichidae	Bostrichinae		Scobicia	Scobicia pustulata		Thomas Barnouin	thomas.barnouin@onf.fr				S	adult	leg	Polytrap						T. Barnouin	07-Jun-2011	France		Gard		RBI Hort de Dieu	44.106	3.79
BC-PNEF-PSFOR0396	BC-PNEF-PSFOR0396			Office National des Forets, Laboratoire National d'Entomologie Forestiere	Arthropoda	Insecta	Coleoptera	Curculionidae	Scolytinae		Scolytus	Scolytus intricatus		Thierry Noblecourt	thierry.noblecourt@onf.fr				S	adult	leg	Polytrap						T. Barnouin	05-Jul-2011	France		Gard		RBI Hort de Dieu	44.106	3.79
BC-PNEF-PSFOR0395	BC-PNEF-PSFOR0395			Office National des Forets, Laboratoire National d'Entomologie Forestiere	Arthropoda	Insecta	Coleoptera	Curculionidae	Scolytinae		Scolytus	Scolytus intricatus		Thierry Noblecourt	thierry.noblecourt@onf.fr				S	adult	HW, FW & leg	Polytrap						T. Noblecourt	12-Jun-2012	France		Essonne		Foret Domaniale de Verrieres	48.763	2.242
PASSIFOR-NM13-086	PASSIFOR-NM13-086			Research Collection of Nicolas Moulin	Arthropoda	Insecta	Coleoptera	Curculionidae	Scolytinae		Scolytus	Scolytus ratzeburgii		Nicolas Moulin	nmentomo@gmail.com	Morphology			S	adult								N. Moulin	27-May-2011	France	Ile-de-France	Val D`Oise	Marines	Buttes de Marines	49.152	1.996					Collector
BC-PNEF-PSFOR0592	BC-PNEF-PSFOR0592			Office National des Forets, Laboratoire National d'Entomologie Forestiere	Arthropoda	Insecta	Coleoptera	Curculionidae	Scolytinae		Scolytus	Scolytus ratzeburgii		Thierry Noblecourt	thierry.noblecourt@onf.fr	DNA and habitus	Was initially misID-ed as S. scolytus by TB		S	A	leg	flying						T. Noblecourt	19-Jun-2004	France	Limousin	Correze	Argentat		45.093	1.938					Google Earth
BC-PNEF-PSFOR0061	BC-PNEF-PSFOR0061			Office National des Forets, Laboratoire National d'Entomologie Forestiere	Arthropoda	Insecta	Coleoptera	Cerambycidae	Cerambycinae		Semanotus	Semanotus undatus		Guillem Parmain	guillem.parmain@onf.fr				S	A	Antenna							E. Kucera	15-Jan-2007	Czech Republic		S. Moravie		Olbramkostel	48.922	15.95					Google Earth
BC-PASSIFOR0096	BC-PASSIFOR0096			IRSTEA	Arthropoda	Insecta	Coleoptera	Melandryidae	Melandryinae		Serropalpus	Serropalpus barbatus		Benoit Nusillard	benoit.nusillard@irstea.fr	Morphology			S	adult				leg				C. Bouget	20-Jul-2013	France	Rhone-Alpes	Ain		Gex	46.332	6.063					Collector
BC-PNEF-PSFOR0335	BC-PNEF-PSFOR0335			Office National des Forets, Laboratoire National d'Entomologie Forestiere	Arthropoda	Insecta	Coleoptera	Melandryidae	Melandryinae		Serropalpus	Serropalpus barbatus		Thomas Barnouin	thomas.barnouin@onf.fr				S	adult	leg	Polytrap						T. Barnouin	05-Jul-2011	France		Gard		RBI Hort de Dieu	44.106	3.79
BC-PASSIFOR0012	BC-PASSIFOR0012			IRSTEA	Arthropoda	Insecta	Coleoptera	Silvanidae	Silvaninae		Silvanus	Silvanus bidentatus		Christophe Bouget	christophe.bouget@irstea.fr				S	A		Specimen en ETOH 96%, passage glycol								France			Qu St3 Dia2 Dec1 L2	Saint Palais 131-R1	43.327	-1.033					Google Earth
BC-PASSIFOR0099	BC-PASSIFOR0099			IRSTEA	Arthropoda	Insecta	Coleoptera	Lucanidae	Syndesinae		Sinodendron	Sinodendron cylindricum		Benoit Nusillard	benoit.nusillard@irstea.fr	Morphology			S	adult				leg				C. Bouget	20-Jun-2013	France	Rhone-Alpes	Ain		Gex	46.332	6.063					Collector
BC-PNEF-PSFOR0348	BC-PNEF-PSFOR0348			Office National des Forets, Laboratoire National d'Entomologie Forestiere	Arthropoda	Insecta	Coleoptera	Lucanidae	Syndesinae		Sinodendron	Sinodendron cylindricum		Thomas Barnouin	thomas.barnouin@onf.fr				S	adult	leg	Polytrap						T. Barnouin	21-Jun-2011	France		Gard		RBI Hort de Dieu	44.106	3.79
BC-PNEF-PSFOR0231	BC-PNEF-PSFOR0231			Office National des Forets, Laboratoire National d'Entomologie Forestiere	Arthropoda	Insecta	Coleoptera	Lucanidae	Syndesinae		Sinodendron	Sinodendron cylindricum		Guillem Parmain	guillem.parmain@onf.fr				S	A	leg	Polytrap etoh20%, sel 500g/5L, detergent, 15j						T. Barnouin	15-Jun-2009	France	Languedoc-Roussillon	Lozere		RBI Altier	44.473	3.859					Google Earth
BC-PNEF-PSFOR0660	BC-PNEF-PSFOR0660			Office National des Forets, Laboratoire National d'Entomologie Forestiere	Arthropoda	Insecta	Coleoptera	Salpingidae	Salpinginae		Sphaeriestes	Sphaeriestes castaneus		Thomas Barnouin	thomas.barnouin@onf.fr				S	A	leg	Polytrap						Fabien Soldati	20-Jul-2011	France	Languedoc-Roussillon	Aude	Quillan	Col du Portel	42.879	2.155					Google Earth
BC-PNEF-PSFOR0663	BC-PNEF-PSFOR0663			Office National des Forets, Laboratoire National d'Entomologie Forestiere	Arthropoda	Insecta	Coleoptera	Salpingidae	Salpinginae		Sphaeriestes	Sphaeriestes stockmanni		Thomas Barnouin	thomas.barnouin@onf.fr				S	A	leg	flying						Roland Allemand	05-Jul-2006	France	Languedoc-Roussillon	Pyrenees Orientales	Massif du Canigou		42.519	2.457					Google Earth
PASSIFOR-NM13-052	PASSIFOR-NM13-052			Research Collection of Nicolas Moulin	Arthropoda	Insecta	Coleoptera	Sphindidae	Sphindinae		Sphindus	Sphindus dubius		Nicolas Moulin	nmentomo@gmail.com	Morphology			S	adult								N. Moulin	26-Jul-2012	France	Ile-de-France	Val D`Oise	Jouy le Moutier	Foret de l`Hautil	49.006	2.013					Collector
BC-PNEF-PSFOR0062	BC-PNEF-PSFOR0062			Office National des Forets, Laboratoire National d'Entomologie Forestiere	Arthropoda	Insecta	Coleoptera	Cerambycidae	Spondylidinae		Spondylis	Spondylis buprestoides		Guillem Parmain	guillem.parmain@onf.fr				S	A	Antenna	sight						G. Parmain	29-Jul-2011	France	Languedoc-Roussillon	Aude	Puilaurens	Col de Camperier	42.81	2.28					Google Earth
PASSIFOR-NM13-014	PASSIFOR-NM13-014			Research Collection of Nicolas Moulin	Arthropoda	Insecta	Coleoptera	Elateridae			Stenagostus	Stenagostus rhombeus		Nicolas Moulin	nmentomo@gmail.com	Morphology			S	adult								N. Moulin	26-Jul-2012	France	Ile-de-France	Val D`Oise	Jouy le Moutier	Foret de l`Hautil	49.006	2.013					Collector
PASSIFOR-NM13-080	PASSIFOR-NM13-080			Research Collection of Nicolas Moulin	Arthropoda	Insecta	Coleoptera	Cerambycidae	Lepturinae		Stenocorus	Stenocorus meridianus		Nicolas Moulin	nmentomo@gmail.com	Morphology			S	adult								N. Moulin	27-May-2011	France	Ile-de-France	Val D`Oise	Marines	Buttes de Marines	49.152	1.996					Collector
BC-PNEF-PSFOR0063	BC-PNEF-PSFOR0063			Office National des Forets, Laboratoire National d'Entomologie Forestiere	Arthropoda	Insecta	Coleoptera	Cerambycidae	Lepturinae		Stenocorus	Stenocorus meridianus		Guillem Parmain	guillem.parmain@onf.fr				S	A	Antenna	sight, beating branches						G. Parmain	03-Jun-2010	France	Languedoc-Roussillon	Aude		St Julia de Bec	42.868	2.246					Google Earth
BC-PNEF-PSFOR0197	BC-PNEF-PSFOR0197			Office National des Forets, Laboratoire National d'Entomologie Forestiere	Arthropoda	Insecta	Coleoptera	Tenebrionidae			Stenomax	Stenomax foudrasi		Guillem Parmain	guillem.parmain@onf.fr				S	A	leg	Polytrap etoh20%, sel 500g/5L, detergent, 15j						T. Noblecourt	27-May-2008	France	Provence-Alpes-Cote d'Azur	Alpes de Haute Provence		Clamensane	44.323	6.07					Google Earth
BC-PNEF-PSFOR0065	BC-PNEF-PSFOR0065			Office National des Forets, Laboratoire National d'Entomologie Forestiere	Arthropoda	Insecta	Coleoptera	Cerambycidae			Stenopterus	Stenopterus rufus		Guillem Parmain	guillem.parmain@onf.fr				S	A	leg	sight on flowers						G. Parmain	10-May-2009	France	Languedoc-Roussillon	Pyrenees Orientales		Villeneuve de la Raho	42.638	2.915					Google Earth
BC-PNEF-PSFOR0130	BC-PNEF-PSFOR0130			Office National des Forets, Laboratoire National d'Entomologie Forestiere	Arthropoda	Insecta	Coleoptera	Cerambycidae			Stenostola	Stenostola ferrea		Guillem Parmain	guillem.parmain@onf.fr			F	S	A	leg	Beating Tilia						G. Parmain	28-Apr-2011	France	Languedoc-Roussillon	Aude	Quillan	Lavall	42.87	2.211					Google Earth
BC-PNEF-PSFOR0131	BC-PNEF-PSFOR0131			Office National des Forets, Laboratoire National d'Entomologie Forestiere	Arthropoda	Insecta	Coleoptera	Cerambycidae	Lepturinae		Stenurella	Stenurella bifasciata		Guillem Parmain	guillem.parmain@onf.fr				S	A	leg	Polytrap etoh20%, sel 500g/5L, detergent, 15j						T. Noblecourt	16-Jun-2009	France	Provence-Alpes-Cote d'Azur	Var	Foret des Maures		43.197	6.329					Google Earth
PASSIFOR-NM13-007	PASSIFOR-NM13-007			Research Collection of Nicolas Moulin	Arthropoda	Insecta	Coleoptera	Cerambycidae	Lepturinae		Stenurella	Stenurella melanura		Rodolphe Rougerie	rrougeri@gmail.com	DNA	Was ID as S. bifasciata by N. Moulin, likely a misID, but needs to be checked.		S	adult								N. Moulin	26-Jul-2012	France	Ile-de-France	Val D`Oise	Jouy le Moutier	Foret de l`Hautil	49.006	2.013					Collector
BC-PNEF-PSFOR0132	BC-PNEF-PSFOR0132			Office National des Forets, Laboratoire National d'Entomologie Forestiere	Arthropoda	Insecta	Coleoptera	Cerambycidae	Lepturinae		Stenurella	Stenurella melanura		Guillem Parmain	guillem.parmain@onf.fr				S	A	leg	Polytrap etoh20%, sel 500g/5L, detergent, 15j						T. Noblecourt	31-Jul-2012	France	Auvergne	Cantal	Gorges de la Rhue		45.382	2.494					Google Earth
BC-PNEF-PSFOR0425	BC-PNEF-PSFOR0425			Office National des Forets, Laboratoire National d'Entomologie Forestiere	Arthropoda	Insecta	Coleoptera	Cerambycidae	Lepturinae		Stenurella	Stenurella melanura		Fabien Soldati	fabien.soldati@onf.fr				S	adult	leg	Polytrap						T. Noblecourt	10-Jul-2012	France		Essonne		Foret Domaniale de Verrieres	48.763	2.242
BC-PNEF-PSFOR0426	BC-PNEF-PSFOR0426			Office National des Forets, Laboratoire National d'Entomologie Forestiere	Arthropoda	Insecta	Coleoptera	Cerambycidae	Lepturinae		Stenurella	Stenurella melanura		Fabien Soldati	fabien.soldati@onf.fr				S	adult	leg	Polytrap						T. Noblecourt	10-Jul-2012	France		Essonne		Foret Domaniale de Verrieres	48.763	2.242
BC-PNEF-PSFOR0424	BC-PNEF-PSFOR0424			Office National des Forets, Laboratoire National d'Entomologie Forestiere	Arthropoda	Insecta	Coleoptera	Cerambycidae	Lepturinae		Stenurella	Stenurella melanura		Fabien Soldati	fabien.soldati@onf.fr				S	adult	leg	Polytrap						T. Noblecourt	10-Jul-2012	France		Essonne		Foret Domaniale de Verrieres	48.763	2.242
BC-PNEF-PSFOR0133	BC-PNEF-PSFOR0133			Office National des Forets, Laboratoire National d'Entomologie Forestiere	Arthropoda	Insecta	Coleoptera	Cerambycidae	Lepturinae		Stenurella	Stenurella nigra		Guillem Parmain	guillem.parmain@onf.fr				S	A	leg	Polytrap etoh20%, sel 500g/5L, detergent, 15j						T. Noblecourt	09-Jun-2009	France	Provence-Alpes-Cote d'Azur	Var	Foret des Maures		43.197	6.329					Google Earth
BC-PNEF-PSFOR0688	BC-PNEF-PSFOR0688			Office National des Forets, Laboratoire National d'Entomologie Forestiere	Arthropoda	Insecta	Coleoptera	Cerambycidae	Lepturinae		Stictoleptura	Stictoleptura erythroptera		Thomas Barnouin	thomas.barnouin@onf.fr				S	A	leg							T. Barnouin	15-Jul-2008	France	Languedoc-Roussillon	Lozere		Foret de Marquaires	44.18	3.595					Google Earth
BC-PNEF-PSFOR0135	BC-PNEF-PSFOR0135			Office National des Forets, Laboratoire National d'Entomologie Forestiere	Arthropoda	Insecta	Coleoptera	Cerambycidae	Lepturinae		Stictoleptura	Stictoleptura fontenayi		Guillem Parmain	guillem.parmain@onf.fr			F	S	A	Antenna	sight in dead wood of Eucalyptus						G. Parmain	13-Jul-2011	France	Languedoc-Roussillon	Pyrenees Orientales		Le Boulou	42.524	2.833					Google Earth
BC-PNEF-PSFOR0136	BC-PNEF-PSFOR0136			Office National des Forets, Laboratoire National d'Entomologie Forestiere	Arthropoda	Insecta	Coleoptera	Cerambycidae	Lepturinae		Stictoleptura	Stictoleptura rubra		Guillem Parmain	guillem.parmain@onf.fr			F	S	A	Antenna	sight						G. Parmain	01-Jul-2009	France	Languedoc-Roussillon	Aude	Quillan		42.875	2.185					Google Earth
BC-PASSIFOR0111	BC-PASSIFOR0111			IRSTEA	Arthropoda	Insecta	Coleoptera	Cerambycidae	Lepturinae		Stictoleptura	Stictoleptura rubra		Benoit Nusillard	benoit.nusillard@irstea.fr	Morphology			S	adult				leg				C. Bouget	20-Jul-2013	France	Rhone-Alpes	Ain		Gex	46.332	6.063					Collector
BC-PNEF-PSFOR0068	BC-PNEF-PSFOR0068			Office National des Forets, Laboratoire National d'Entomologie Forestiere	Arthropoda	Insecta	Coleoptera	Cerambycidae	Lepturinae		Stictoleptura	Stictoleptura scutellata		Guillem Parmain	guillem.parmain@onf.fr				S	A	Antenna	sight in chamber on Eucalyptus						G. Parmain	13-Jul-2011	France	Languedoc-Roussillon	Pyrenees Orientales		Highway exit, A9							Google Earth
BC-PNEF-PSFOR0137	BC-PNEF-PSFOR0137			Office National des Forets, Laboratoire National d'Entomologie Forestiere	Arthropoda	Insecta	Coleoptera	Cerambycidae	Lepturinae		Stictoleptura	Stictoleptura trisignata		Guillem Parmain	guillem.parmain@onf.fr				S	A	leg	Polytrap etoh20%, sel 500g/5L, detergent, 15j						T. Noblecourt	16-Jun-2009	France	Provence-Alpes-Cote d'Azur	Var	Foret des Maures		43.197	6.329					Google Earth
BC-PNEF-PSFOR0674	BC-PNEF-PSFOR0674			Office National des Forets, Laboratoire National d'Entomologie Forestiere	Arthropoda	Insecta	Coleoptera	Zopheridae	Colydiinae		Synchita	Synchita mediolanensis		Fabien Soldati	fabien.soldati@onf.fr				S	A	leg	Polytrap						T. Noblecourt	10-Jul-2012	France	Corsica	Corse	Moltifao		42.486	9.116					Google Earth
BC-PNEF-PSFOR0676	BC-PNEF-PSFOR0676			Office National des Forets, Laboratoire National d'Entomologie Forestiere	Arthropoda	Insecta	Coleoptera	Zopheridae	Colydiinae		Synchita	Synchita variegata		Fabien Soldati	fabien.soldati@onf.fr				S	A	leg							T. Noblecourt	18-May-2010	France	Auvergne	Cantal	Gorges de la Rhue		45.382	2.494					Google Earth
BC-PNEF-PSFOR0372	BC-PNEF-PSFOR0372			Office National des Forets, Laboratoire National d'Entomologie Forestiere	Arthropoda	Insecta	Coleoptera	Curculionidae	Scolytinae		Taphrorychus	Taphrorychus bicolor		Thomas Barnouin	thomas.barnouin@onf.fr				S	adult	leg	Polytrap						T. Barnouin	21-Jun-2011	France		Gard		RBI Hort de Dieu	44.106	3.79
BC-PNEF-PSFOR0433	BC-PNEF-PSFOR0433			Office National des Forets, Laboratoire National d'Entomologie Forestiere	Arthropoda	Insecta	Coleoptera	Trogossitidae			Temnoscheila	Temnoscheila coerulea		Guillem Parmain	guillem.parmain@onf.fr				S	A	legs	under bark of dead Pinus						G. Parmain	04-May-2010	France	Languedoc-Roussillon	Aude	Antugnac		42.956	2.225					Google Earth
BC-PNEF-PSFOR0201	BC-PNEF-PSFOR0201			Office National des Forets, Laboratoire National d'Entomologie Forestiere	Arthropoda	Insecta	Coleoptera	Tenebrionidae	Tenebrioninae		Tenebrio	Tenebrio obscurus		Guillem Parmain	guillem.parmain@onf.fr				S	A	Antenna	sight						T. Noblecourt	27-Jun-2009	France	Provence-Alpes-Cote d'Azur	Bouches du Rhone		Foret Domaniale de Cadarache	43.693	5.791					Google Earth
BC-PNEF-PSFOR0435	BC-PNEF-PSFOR0435			Office National des Forets, Laboratoire National d'Entomologie Forestiere	Arthropoda	Insecta	Coleoptera	Trogossitidae	Trogossitinae		Tenebroides	Tenebroides fuscus		Thomas Barnouin	thomas.barnouin@onf.fr				S	A	legs	Polytrap MPG 50%, ETOH 20%						T. Noblecourt	06-Jul-2010	France	Provence-Alpes-Cote d'Azur	Bouches du Rhone		Foret Domaniale de Cadarache	43.693	5.791					Google Earth
BC-PNEF-PSFOR0404	BC-PNEF-PSFOR0404			Office National des Forets, Laboratoire National d'Entomologie Forestiere	Arthropoda	Insecta	Coleoptera	Cerambycidae	Spondylidinae		Tetropium	Tetropium castaneum		Thomas Barnouin	thomas.barnouin@onf.fr				S	adult	leg	Polytrap						T. Barnouin	21-Jun-2011	France		Gard		RBI Hort de Dieu	44.106	3.79
BC-PNEF-PSFOR0138	BC-PNEF-PSFOR0138			Office National des Forets, Laboratoire National d'Entomologie Forestiere	Arthropoda	Insecta	Coleoptera	Cerambycidae	Spondylidinae		Tetropium	Tetropium castaneum		Guillem Parmain	guillem.parmain@onf.fr				S	A	Antenna	underneath barks, resinous logs						G. Parmain	10-May-2011	France	Rhone-Alpes	Isere		Engins	45.177	5.616					Google Earth
PASSIFOR-NM13-008	PASSIFOR-NM13-008			Research Collection of Nicolas Moulin	Arthropoda	Insecta	Coleoptera	Cerambycidae	Lamiinae		Tetrops	Tetrops praeustus		Nicolas Moulin	nmentomo@gmail.com	Morphology			S	adult								N. Moulin	10-Jun-2012	France	Ile-de-France	Val D`Oise	Jouy le Moutier	Foret de l`Hautil	49.006	2.013					Collector
BC-PNEF-PSFOR0419	BC-PNEF-PSFOR0419			Office National des Forets, Laboratoire National d'Entomologie Forestiere	Arthropoda	Insecta	Coleoptera	Cerambycidae	Lamiinae		Tetrops	Tetrops praeustus		Fabien Soldati	fabien.soldati@onf.fr				S	adult	leg	Polytrap						T. Noblecourt	12-Jun-2012	France		Essonne		Foret Domaniale de Verrieres	48.763	2.242
BC-PNEF-PSFOR0505	BC-PNEF-PSFOR0505			Office National des Forets, Laboratoire National d'Entomologie Forestiere	Arthropoda	Insecta	Coleoptera	Cleridae	Clerinae		Thanasimus	Thanasimus formicarius		Guillem Parmain	guillem.parmain@onf.fr				S	A	leg	Polytrap						G. Parmain	02-Jul-2010	France	Languedoc-Roussillon	Aude	Antugnac		42.956	2.225					Google Earth
BC-PNEF-PSFOR0345	BC-PNEF-PSFOR0345			Office National des Forets, Laboratoire National d'Entomologie Forestiere	Arthropoda	Insecta	Coleoptera	Cleridae	Clerinae		Thanasimus	Thanasimus formicarius		Fabien Soldati	fabien.soldati@onf.fr				S	adult	leg	Polytrap						T. Barnouin	05-Jul-2011	France		Gard		RBI Hort de Dieu	44.106	3.79
BC-PASSIFOR0093	BC-PASSIFOR0093			IRSTEA	Arthropoda	Insecta	Coleoptera	Trogossitidae	Peltinae		Thymalus	Thymalus limbatus		Benoit Nusillard	benoit.nusillard@irstea.fr	Morphology			S	adult				leg				C. Bouget	20-Jun-2013	France	Rhone-Alpes	Ain		Gex	46.332	6.063					Collector
BC-PNEF-PSFOR0357	BC-PNEF-PSFOR0357			Office National des Forets, Laboratoire National d'Entomologie Forestiere	Arthropoda	Insecta	Coleoptera	Trogossitidae	Peltinae		Thymalus	Thymalus limbatus		Thomas Barnouin	thomas.barnouin@onf.fr				S	adult	leg	Polytrap						T. Barnouin	21-Jun-2011	France		Gard		RBI Hort de Dieu	44.106	3.79
BC-PNEF-PSFOR0431	BC-PNEF-PSFOR0431			Office National des Forets, Laboratoire National d'Entomologie Forestiere	Arthropoda	Insecta	Coleoptera	Trogossitidae	Peltinae		Thymalus	Thymalus limbatus		Guillem Parmain	guillem.parmain@onf.fr				S	A	legs	On rotten fallen tronc of Abies						G. Parmain	24-Jun-2012	France	Languedoc-Roussillon	Aude	Puilaurens	Col de Camperier	42.81	2.28					Google Earth
BC-PNEF-PSFOR0356	BC-PNEF-PSFOR0356			Office National des Forets, Laboratoire National d'Entomologie Forestiere	Arthropoda	Insecta	Coleoptera	Trogossitidae	Peltinae		Thymalus	Thymalus limbatus		Fabien Soldati	fabien.soldati@onf.fr				S	adult	leg	Polytrap						T. Noblecourt	12-Jun-2012	France		Essonne		Foret Domaniale de Verrieres	48.763	2.242
BC-PNEF-PSFOR0506	BC-PNEF-PSFOR0506			Office National des Forets, Laboratoire National d'Entomologie Forestiere	Arthropoda	Insecta	Coleoptera	Cleridae			Tilloidea	Tilloidea unifasciata		Fabien Soldati	fabien.soldati@onf.fr				S	A	leg	Polytrap						T. Noblecourt	12-Jun-2012	France	Corsica	Corse	Foret de Moltifao		42.486	9.116					Google Earth
BC-PNEF-PSFOR0347	BC-PNEF-PSFOR0347			Office National des Forets, Laboratoire National d'Entomologie Forestiere	Arthropoda	Insecta	Coleoptera	Cleridae			Tillus	Tillus elongatus		Thomas Barnouin	thomas.barnouin@onf.fr				S	adult	leg	Polytrap						T. Barnouin	05-Jul-2011	France		Gard		RBI Hort de Dieu	44.106	3.79
BC-PNEF-PSFOR0342	BC-PNEF-PSFOR0342			Office National des Forets, Laboratoire National d'Entomologie Forestiere	Arthropoda	Insecta	Coleoptera	Cleridae			Tillus	Tillus elongatus		Fabien Soldati	fabien.soldati@onf.fr			F	S	adult	leg	Polytrap						T. Noblecourt	12-Jun-2012	France		Essonne		Foret Domaniale de Verrieres	48.763	2.242
BC-PASSIFOR0004	BC-PASSIFOR0004			IRSTEA	Arthropoda	Insecta	Coleoptera	Cleridae			Tillus	Tillus elongatus		Christophe Bouget	christophe.bouget@irstea.fr				S	A		Specimen en ETOH 96%, passage glycol								France	Ile-de-France		CA-St1-Dia2-Dec2-L2	Rambouillet 15-R1	48.675	1.808					Google Earth
BC-PASSIFOR0103	BC-PASSIFOR0103			IRSTEA	Arthropoda	Insecta	Coleoptera	Cleridae			Tillus	Tillus elongatus		Benoit Nusillard	benoit.nusillard@irstea.fr	Morphology			S	adult				leg				C. Bouget	20-Jul-2013	France	Rhone-Alpes	Ain		Gex	46.332	6.063					Collector
BC-PNEF-PSFOR0594	BC-PNEF-PSFOR0594			Office National des Forets, Laboratoire National d'Entomologie Forestiere	Arthropoda	Insecta	Coleoptera	Curculionidae	Platypodinae		Treptoplatypus	Treptoplatypus oxyurus		Thierry Noblecourt	thierry.noblecourt@onf.fr				S	A	leg	flying						Herve Brustel	01-Jun-2005	France	Midi-Pyrenees	Haute-Garonne		Sauveterre-de-Comminges	43.034	0.669					Google Earth
BC-PNEF-PSFOR0225	BC-PNEF-PSFOR0225			Office National des Forets, Laboratoire National d'Entomologie Forestiere	Arthropoda	Insecta	Coleoptera	Scarabaeidae	Cetoniinae		Trichius	Trichius fasciatus		Guillem Parmain	guillem.parmain@onf.fr				S	A	leg	Polytrap etoh20%, sel 500g/5L, detergent, 15j						T. Noblecourt	27-May-2011	France	Champagne-Ardenne	Haute Marne		Orquevaux	48.301	5.398					Google Earth
BC-PNEF-PSFOR0226	BC-PNEF-PSFOR0226			Office National des Forets, Laboratoire National d'Entomologie Forestiere	Arthropoda	Insecta	Coleoptera	Scarabaeidae	Cetoniinae		Trichius	Trichius zonatus		Guillem Parmain	guillem.parmain@onf.fr				S	A	leg	sight						G. Parmain	12-Jun-2011	France	Languedoc-Roussillon	Herault		Saint Guillhem le Desert	43.734	3.549					Google Earth
BC-PNEF-PSFOR0140	BC-PNEF-PSFOR0140			Office National des Forets, Laboratoire National d'Entomologie Forestiere	Arthropoda	Insecta	Coleoptera	Cerambycidae	Cerambycinae		Trichoferus	Trichoferus holosericeus		Guillem Parmain	guillem.parmain@onf.fr				S	A	Antenna	Reared from Quercus						G. Parmain	01-Jul-2011	France	Languedoc-Roussillon	Pyrenees orientales		Maury	42.811	2.593					Google Earth
BC-PNEF-PSFOR0069	BC-PNEF-PSFOR0069			Office National des Forets, Laboratoire National d'Entomologie Forestiere	Arthropoda	Insecta	Coleoptera	Cerambycidae	Cerambycinae		Trichoferus	Trichoferus pallidus		Guillem Parmain	guillem.parmain@onf.fr				S	A	Antenna	Polytrap etoh20%, sel 500g/5L, detergent, 15j						L. Velle	27-Jul-2010	France	Auvergne	Allier		FD Troncais	46.608	2.682					Google Earth
BC-PASSIFOR0017	BC-PASSIFOR0017			IRSTEA	Arthropoda	Insecta	Coleoptera	Cerambycidae	Cerambycinae		Trichoferus	Trichoferus pallidus		Benoit Nusillard	benoit.nusillard@irstea.fr				S	A	leg	Polytrap glycol: sec						C.Bouget	10-Sep-2008	France	Centre	Loiret	REGIX-P871-BF PT2	FD Orleans, R6	47.873	2.413					Google Earth
BC-PNEF-PSFOR0161	BC-PNEF-PSFOR0161			Office National des Forets, Laboratoire National d'Entomologie Forestiere	Arthropoda	Insecta	Coleoptera	Mycetophagidae			Triphyllus	Triphyllus bicolor		Guillem Parmain	guillem.parmain@onf.fr				S	A	leg	Polytrap etoh20%, sel 500g/5L, detergent, 15j						T. Noblecourt	15-Jun-2010	France	Auvergne	Cantal	DORDO2010/15	Site 7, Polytrap 13, Gorges de la Dordogne	45.319	2.341					Google Earth
PASSIFOR-NM13-028	PASSIFOR-NM13-028			Research Collection of Nicolas Moulin	Arthropoda	Insecta	Coleoptera	Erotylidae	Erotylinae		Triplax	Triplax lepida		Nicolas Moulin	nmentomo@gmail.com	Morphology			S	adult								N. Moulin	16-Jun-2010	France	Ile-de-France	Val D`Oise	Jouy le Moutier	Foret de l`Hautil	49.006	2.013					Collector
PASSIFOR-NM13-092	PASSIFOR-NM13-092			Research Collection of Nicolas Moulin	Arthropoda	Insecta	Coleoptera	Erotylidae	Erotylinae		Tritoma	Tritoma bipustulata		Nicolas Moulin	nmentomo@gmail.com	Morphology			S	adult								N. Moulin	16-Jun-2011	France	Ile-de-France	Val D`Oise	Marines	Buttes de Marines	49.152	1.996					Collector
BC-PNEF-PSFOR0147	BC-PNEF-PSFOR0147			Office National des Forets, Laboratoire National d'Entomologie Forestiere	Arthropoda	Insecta	Coleoptera	Anthribidae	Anthribinae		Tropideres	Tropideres albirostris		Guillem Parmain	guillem.parmain@onf.fr				S	A	leg	Polytrap etoh20%, sel 500g/5L, detergent, 15j						T. Noblecourt	19-May-2010	France	Champagne-Ardenne	Marne, Trois Fontaines	Troispon 2010/03	Site 1, Polytrap	48.707	4.959					Google Earth
PASSIFOR-NM13-058	PASSIFOR-NM13-058			Research Collection of Nicolas Moulin	Arthropoda	Insecta	Coleoptera	Trogidae	Troginae		Trox	Trox perrisii		Nicolas Moulin	nmentomo@gmail.com	Morphology			S	adult								N. Moulin	28-Apr-2011	France	Ile-de-France	Val D`Oise	Jouy le Moutier	Foret de l`Hautil	49.006	2.013					Collector
BC-PNEF-PSFOR0545	BC-PNEF-PSFOR0545			Office National des Forets, Laboratoire National d'Entomologie Forestiere	Arthropoda	Insecta	Coleoptera	Trogidae	Troginae		Trox	Trox perrisii		Guillem Parmain	guillem.parmain@onf.fr				S	A	leg	Polytrap						G. Parmain	12-Jun-2012	France	Centre	Indre & Loire	Domaine de Cande		47.296	0.662					Google Earth
BC-PASSIFOR0090	BC-PASSIFOR0090			IRSTEA	Arthropoda	Insecta	Coleoptera	Curculionidae	Scolytinae		Trypodendron	Trypodendron domesticum		Benoit Nusillard	benoit.nusillard@irstea.fr	Morphology			S	adult				leg				C. Bouget	20-Jun-2013	France	Rhone-Alpes	Ain		Gex	46.332	6.063					Collector
BC-PNEF-PSFOR0378	BC-PNEF-PSFOR0378			Office National des Forets, Laboratoire National d'Entomologie Forestiere	Arthropoda	Insecta	Coleoptera	Curculionidae	Scolytinae		Trypodendron	Trypodendron domesticum		Thomas Barnouin	thomas.barnouin@onf.fr				S	adult	leg	Polytrap						T. Barnouin	21-Jun-2011	France		Gard		RBI Hort de Dieu	44.106	3.79
BC-PNEF-PSFOR0373	BC-PNEF-PSFOR0373			Office National des Forets, Laboratoire National d'Entomologie Forestiere	Arthropoda	Insecta	Coleoptera	Curculionidae	Scolytinae		Trypodendron	Trypodendron lineatum		Thomas Barnouin	thomas.barnouin@onf.fr				S	adult	legs & HW	Polytrap						T. Barnouin	21-Jun-2011	France		Gard		RBI Hort de Dieu	44.106	3.79
BC-PASSIFOR0106	BC-PASSIFOR0106			IRSTEA	Arthropoda	Insecta	Coleoptera	Curculionidae	Scolytinae		Trypodendron	Trypodendron signatum		Christophe Bouget	christophe.bouget@irstea.fr	Morphology			S	adult				leg				C. Bouget	20-Jun-2013	France	Rhone-Alpes	Ain		Gex	46.332	6.063					Collector
BC-PNEF-PSFOR0388	BC-PNEF-PSFOR0388			Office National des Forets, Laboratoire National d'Entomologie Forestiere	Arthropoda	Insecta	Coleoptera	Curculionidae	Scolytinae		Trypodendron	Trypodendron signatum		Fabien Soldati	fabien.soldati@onf.fr				S	adult	leg	Polytrap						T. Noblecourt	15-May-2012	France		Essonne		Foret Domaniale de Verrieres	48.763	2.242
BC-PASSIFOR0031	BC-PASSIFOR0031			IRSTEA	Arthropoda	Insecta	Coleoptera	Silvanidae	Brontinae		Uleiota	Uleiota planatus		Benoit Nusillard	benoit.nusillard@irstea.fr				S	Adult		Polytrap glycol + alcool: ETOH 70%						C. Bouget	14-May-2012	France		Loiret, Chateau-Renard	Polytrap	Distrafor 1338.3 R1	47.934	2.928
BC-PNEF-PSFOR0199	BC-PNEF-PSFOR0199			Office National des Forets, Laboratoire National d'Entomologie Forestiere	Arthropoda	Insecta	Coleoptera	Tenebrionidae	Tenebrioninae		Uloma	Uloma culinaris		Guillem Parmain	guillem.parmain@onf.fr				S	A	leg	sight						G. Parmain	03-Dec-2010	France	Languedoc-Roussillon	Pyrenees Orientales	Sorede	Le Ravin des Moixoses	42.531	2.956					Google Earth
BC-PNEF-PSFOR0320	BC-PNEF-PSFOR0320			Office National des Forets, Laboratoire National d'Entomologie Forestiere	Arthropoda	Insecta	Coleoptera	Salpingidae	Salpinginae		Vincenzellus	Vincenzellus ruficollis		Fabien Soldati	fabien.soldati@onf.fr				S	adult	legs & antenna	Polytrap						T. Noblecourt	15-May-2012	France		Essonne		Foret Domaniale de Verrieres	48.763	2.242
BC-PNEF-PSFOR0566	BC-PNEF-PSFOR0566			Office National des Forets, Laboratoire National d'Entomologie Forestiere	Arthropoda	Insecta	Coleoptera	Ptinidae	Ernobiinae		Xestobium	Xestobium declive		Thierry Noblecourt	thierry.noblecourt@onf.fr				S	A	leg	Polytrap						T. Noblecourt	20-Jul-2009	France	Languedoc-Roussillon	Aude	Comus		42.813	1.892					Google Earth
BC-PNEF-PSFOR0353	BC-PNEF-PSFOR0353			Office National des Forets, Laboratoire National d'Entomologie Forestiere	Arthropoda	Insecta	Coleoptera	Ptinidae	Ernobiinae		Xestobium	Xestobium plumbeum		Fabien Soldati	fabien.soldati@onf.fr				S	adult	leg	Polytrap						T. Noblecourt	15-May-2012	France		Essonne		Foret Domaniale de Verrieres	48.763	2.242
PASSIFOR-NM13-061	PASSIFOR-NM13-061			Research Collection of Nicolas Moulin	Arthropoda	Insecta	Coleoptera	Ptinidae	Ernobiinae		Xestobium	Xestobium rufovillosum		Nicolas Moulin	nmentomo@gmail.com	Morphology			S	adult								N. Moulin	28-May-2010	France	Ile-de-France	Val D`Oise	Jouy le Moutier	Foret de l`Hautil	49.006	2.013					Collector
BC-PNEF-PSFOR0567	BC-PNEF-PSFOR0567			Office National des Forets, Laboratoire National d'Entomologie Forestiere	Arthropoda	Insecta	Coleoptera	Ptinidae	Ernobiinae		Xestobium	Xestobium rufovillosum		Eric de Laclos	eric.deLaclos@onf.fr				S	A	leg	Polytrap						T. Noblecourt	29-Apr-2003	France	Ile-de-France	Paris		Bois de Vincennes	48.828	2.433					Google Earth
BC-PNEF-PSFOR0381	BC-PNEF-PSFOR0381			Office National des Forets, Laboratoire National d'Entomologie Forestiere	Arthropoda	Insecta	Coleoptera	Curculionidae	Scolytinae		Xyleborinus	Xyleborinus saxeseni		Fabien Soldati	fabien.soldati@onf.fr				S	adult	leg	Polytrap						T. Noblecourt	15-May-2012	France		Essonne		Foret Domaniale de Verrieres	48.763	2.242
BC-PASSIFOR0041	BC-PASSIFOR0041			IRSTEA	Arthropoda	Insecta	Coleoptera	Curculionidae	Scolytinae		Xyleborinus	Xyleborinus saxeseni		Benoit Nusillard	benoit.nusillard@irstea.fr				S	Adult		Polytrap glycol + alcool: ETOH 70%						C. Bouget	14-May-2012	France		Loiret, Chateau-Renard	Polytrap	Distrafor 1195.2 R1	47.934	2.928
BC-PNEF-PSFOR0374	BC-PNEF-PSFOR0374			Office National des Forets, Laboratoire National d'Entomologie Forestiere	Arthropoda	Insecta	Coleoptera	Curculionidae	Scolytinae		Xyleborinus	Xyleborinus saxeseni		Thomas Barnouin	thomas.barnouin@onf.fr				S	adult	leg	Polytrap						T. Barnouin	07-Jun-2011	France		Gard		RBI Hort de Dieu	44.106	3.79
BC-PASSIFOR0062	BC-PASSIFOR0062			IRSTEA	Arthropoda	Insecta	Coleoptera	Curculionidae	Scolytinae		Xyleborus	Xyleborus dispar		Benoit Nusillard	benoit.nusillard@irstea.fr				S	Adult		Polytrap glycol + alcool: ETOH 70%						C. Bouget	14-May-2012	France		Loiret, Chateau-Renard	Polytrap	Distrafor 1195.2 R1	47.934	2.928
BC-PNEF-PSFOR0380	BC-PNEF-PSFOR0380			Office National des Forets, Laboratoire National d'Entomologie Forestiere	Arthropoda	Insecta	Coleoptera	Curculionidae	Scolytinae		Xyleborus	Xyleborus dispar		Fabien Soldati	fabien.soldati@onf.fr				S	adult	leg	Polytrap						T. Noblecourt	15-May-2012	France		Essonne		Foret Domaniale de Verrieres	48.763	2.242
BC-PNEF-PSFOR0376	BC-PNEF-PSFOR0376			Office National des Forets, Laboratoire National d'Entomologie Forestiere	Arthropoda	Insecta	Coleoptera	Curculionidae	Scolytinae		Xyleborus	Xyleborus dispar		Thomas Barnouin	thomas.barnouin@onf.fr				S	adult	leg	Polytrap						T. Barnouin	07-Jun-2011	France		Gard		RBI Hort de Dieu	44.106	3.79
BC-PNEF-PSFOR0384	BC-PNEF-PSFOR0384			Office National des Forets, Laboratoire National d'Entomologie Forestiere	Arthropoda	Insecta	Coleoptera	Curculionidae	Scolytinae		Xyleborus	Xyleborus dryographus		Fabien Soldati	fabien.soldati@onf.fr				S	adult	leg	Polytrap						T. Noblecourt	12-Jun-2012	France		Essonne		Foret Domaniale de Verrieres	48.763	2.242
BC-PNEF-PSFOR0371	BC-PNEF-PSFOR0371			Office National des Forets, Laboratoire National d'Entomologie Forestiere	Arthropoda	Insecta	Coleoptera	Curculionidae	Scolytinae		Xyleborus	Xyleborus dryographus		Thomas Barnouin	thomas.barnouin@onf.fr				S	adult	leg	Polytrap						T. Barnouin	07-Jun-2011	France		Gard		RBI Hort de Dieu	44.106	3.79
BC-PNEF-PSFOR0596	BC-PNEF-PSFOR0596			Office National des Forets, Laboratoire National d'Entomologie Forestiere	Arthropoda	Insecta	Coleoptera	Curculionidae	Scolytinae		Xyleborus	Xyleborus eurygraphus		Thierry Noblecourt	thierry.noblecourt@onf.fr				S	A	leg	Under bark of Pinus						G. Parmain	30-Aug-2011	France	Languedoc-Roussillon	Aude	Montazels		42.945	2.247					Google Earth
BC-PNEF-PSFOR0387	BC-PNEF-PSFOR0387			Office National des Forets, Laboratoire National d'Entomologie Forestiere	Arthropoda	Insecta	Coleoptera	Curculionidae	Scolytinae		Xyleborus	Xyleborus monographus		Fabien Soldati	fabien.soldati@onf.fr				S	adult	HW, FW & leg	Polytrap						T. Noblecourt	12-Jun-2012	France		Essonne		Foret Domaniale de Verrieres	48.763	2.242
PASSIFOR-NM13-049	PASSIFOR-NM13-049			Research Collection of Nicolas Moulin	Arthropoda	Insecta	Coleoptera	Curculionidae	Scolytinae		Xyleborus	Xyleborus monographus		Rodolphe Rougerie	rrougeri@gmail.com	DNA and habitus	Was ID as Lissodema denticolle		S	adult								N. Moulin	13-Jul-2012	France	Ile-de-France	Val D`Oise	Jouy le Moutier	Foret de l`Hautil	49.006	2.013					Collector
BC-PNEF-PSFOR0386	BC-PNEF-PSFOR0386			Office National des Forets, Laboratoire National d'Entomologie Forestiere	Arthropoda	Insecta	Coleoptera	Curculionidae	Scolytinae		Xyleborus	Xyleborus monographus		Fabien Soldati	fabien.soldati@onf.fr				S	adult	leg	Polytrap						T. Noblecourt	12-Jun-2012	France		Essonne		Foret Domaniale de Verrieres	48.763	2.242
BC-PNEF-PSFOR0375	BC-PNEF-PSFOR0375			Office National des Forets, Laboratoire National d'Entomologie Forestiere	Arthropoda	Insecta	Coleoptera	Curculionidae	Scolytinae		Xyleborus	Xyleborus monographus		Thomas Barnouin	thomas.barnouin@onf.fr				S	adult	leg	Polytrap						T. Barnouin	07-Jun-2011	France		Gard		RBI Hort de Dieu	44.106	3.79
BC-PASSIFOR0005	BC-PASSIFOR0005			IRSTEA	Arthropoda	Insecta	Coleoptera	Curculionidae	Scolytinae		Xyleborus	Xyleborus monographus		Christophe Bouget	christophe.bouget@irstea.fr				S	A		Specimen en ETOH 96%, passage glycol								France	Centre		QU-St1-Cl2-Dec1-L1	Ingrannes 906-R1	47.991	2.211					Google Earth
BC-PASSIFOR0047	BC-PASSIFOR0047			IRSTEA	Arthropoda	Insecta	Coleoptera	Curculionidae	Scolytinae		Xyleborus	Xyleborus monographus		Benoit Nusillard	benoit.nusillard@irstea.fr				S	Adult		Polytrap glycol + alcool: ETOH 70%						C. Bouget	14-May-2012	France		Loiret, Chateau-Renard	Polytrap	Distrafor 1338.3 R1	47.934	2.928
BC-PNEF-PSFOR0385	BC-PNEF-PSFOR0385			Office National des Forets, Laboratoire National d'Entomologie Forestiere	Arthropoda	Insecta	Coleoptera	Curculionidae	Scolytinae		Xylosandrus	Xylosandrus germanus		Fabien Soldati	fabien.soldati@onf.fr				S	adult	leg	Polytrap						T. Noblecourt	15-May-2012	France		Essonne		Foret Domaniale de Verrieres	48.763	2.242
PASSIFOR-NM13-081	PASSIFOR-NM13-081			Research Collection of Nicolas Moulin	Arthropoda	Insecta	Coleoptera	Cerambycidae	Cerambycinae		Xylotrechus	Xylotrechus rusticus		Nicolas Moulin	nmentomo@gmail.com	Morphology			S	adult								N. Moulin	27-May-2011	France	Ile-de-France	Val D`Oise	Marines	Buttes de Marines	49.152	1.996					Collector
BC-PNEF-PSFOR0254	BC-PNEF-PSFOR0254			Office National des Forets, Laboratoire National d'Entomologie Forestiere	Arthropoda	Insecta	Coleoptera	Melandryidae	Melandryinae		Zilora	Zilora obscura		Guillem Parmain	guillem.parmain@onf.fr				S	A	leg	Polytrap etoh20%, sel 500g/5L, detergent, 15j						T. Noblecourt	03-Jul-2012	France	Rhone-Alpes	Ardeche	Foret domaniale des Chambons		44.645	4.064					Google Earth
